# Supplementary material for: 1-Benzyl-3-(2-furylmeth­yl)-1,2,3,4,5,6-hexa­hydro­spiro­[benzo[h]quinazoline-5,1′-cyclo­hexa­ne]-2,4-dione
Source: Acta Crystallogr Sect E Struct Rep Online. 2008 Mar 29;64(Pt 4):o748. doi: 10.1107/S1600536808007502 (PMC2961069; doi:10.1107/S1600536808007502)
Supplement: Supplementary file 1 [file e-64-0o748-sup1.cif]

##############################################################################
###                                                                        ###
###        Electronic paper (Acta Crystallographica Section E)             ###
###                                                                        ###
##############################################################################
#                                                                            #
# This CIF contains the data in a paper accepted for publication in Acta     #
# Crystallographica Section E. It conforms to the requirements of Notes      #
# for Authors for Section E, and has been peer reviewed under the auspices   #
# of the IUCr Commission on Journals.                                        #
#                                                                            #
# Full details of the Crystallographic Information File format               #
# are given in the paper "The Crystallographic Information File (CIF):       #
# a New Standard Archive File for Crystallography" by S. R. Hall, F. H.      #
# Allen and I. D. Brown [Acta Cryst. (1991), A47, 655-685].                  #
#                                                                            #
# The current version of the core CIF dictionary is obtainable from          #
# ftp://ftp.iucr.org/pub/cif_core.dic. The current version number is 2.4.    #
#                                                                            #
# Software is freely available for graphical display of the structure(s) in  #
# this CIF.  For information consult the CIF home page http://www.iucr.org/  #
# cif/home.html                                                              #
#                                                                            #
# This file may be used for bona fide research purposes within the           #
# scientific community so long as proper attribution is given to the journal # 
# article from which it was obtained.                                        #
#                                                                            #
##############################################################################
                                             
data_global
_audit_creation_method     'form.cif (version 2.0)'
_journal_data_validation_number     ?
_journal_date_recd_electronic     2008-03-13
_journal_date_accepted     2008-03-19
_journal_name_full     'Acta Crystallographica, Section E'
_journal_year     2008
_journal_volume     64
_journal_issue      4
_journal_page_first     o748
_journal_page_last     o748
_journal_paper_category     QO
_journal_coeditor_code     KP2162
_publ_contact_author_name     'Dr. Rafael Tamazyan'
_publ_contact_author_address
;
Molecule Structure Research Center
National Academy of Sciences RA
Azatutyan ave. 26
375014 Yerevan
Republic of Armenia
;
_publ_contact_author_email     rafael@msrc.am
_publ_contact_author_fax     '374 1 282 267'
_publ_contact_author_phone     '374 1 281 764'
_publ_section_title
;\
1-Benzyl-3-(2-furylmethyl)-1,2,3,4,5,6-hexahydrospiro[benzo[<i>h</i>]\
quinazoline-5,1'-cyclohexane]-2,4-dione
;
loop_
    _publ_author_name
    _publ_author_footnote
    _publ_author_address
    'Rafael Tamazyan' .
;
Molecule Structure Research Center
National Academy of Sciences RA
Azatutyan ave. 26
375014 Yerevan
Republic of Armenia
;
    'Armen Ayvazyan' .
;
Molecule Structure Research Center
National Academy of Sciences RA
Azatutyan ave. 26
375014 Yerevan
Republic of Armenia
;
    'Ashot Markosyan ' .
;
Institute of Fine Organic Chemistry
National Academy of Sciences RA
Azatutyan ave. 26
375014 Yerevan
Republic of Armenia
;
    'Siranush Gabrielyan' .
;
Institute of Fine Organic Chemistry
National Academy of Sciences RA
Azatutyan ave. 26
375014 Yerevan
Republic of Armenia
;
data_I
_audit_creation_method     SHELXL-97
_chemical_name_systematic
;
1-Benzyl-3-(2-furylmethyl)-1,2,3,4,5,6-
hexahydrospiro[benzo[<i>h</i>]quinazoline-5,1'-cyclohexane]-2,4-dione
;
_chemical_name_common     ?
_chemical_formula_moiety     'C29 H28 N2 O3'
_chemical_formula_sum     'C29 H28 N2 O3'
_chemical_formula_iupac     'C29 H28 N2 O3'
_chemical_formula_weight     452.53
_chemical_melting_point     ?
_symmetry_cell_setting     'triclinic'
_symmetry_space_group_name_H-M     'P -1'
_symmetry_space_group_name_Hall     '-P 1'
loop_
    _symmetry_equiv_pos_as_xyz
    'x, y, z'
    '-x, -y, -z'
_cell_length_a     10.615(2)
_cell_length_b     11.472(2)
_cell_length_c     11.923(2)
_cell_angle_alpha     109.90(2)
_cell_angle_beta     97.95(2)
_cell_angle_gamma     115.41(2)
_cell_volume     1162.0(5)
_cell_formula_units_Z     2
_cell_measurement_reflns_used     22
_cell_measurement_theta_min     13
_cell_measurement_theta_max     16
_cell_measurement_temperature     293(2)
_exptl_crystal_description     'prism'
_exptl_crystal_colour     'colourless'
_exptl_crystal_size_max     0.42
_exptl_crystal_size_mid     0.4
_exptl_crystal_size_min     0.3
_exptl_crystal_density_diffrn     1.293
_exptl_crystal_density_meas     ?
_exptl_crystal_density_method     'not measured'
_exptl_crystal_F_000     480
_exptl_absorpt_coefficient_mu     0.084
_exptl_absorpt_correction_type     'none'
_exptl_absorpt_process_details     ?
_exptl_absorpt_correction_T_min     ?
_exptl_absorpt_correction_T_max     ?
_exptl_special_details
;
;
_diffrn_ambient_temperature     293(2)
_diffrn_radiation_type     MoK\a
_diffrn_radiation_wavelength     0.71073
_diffrn_radiation_source     'fine-focus sealed tube'
_diffrn_radiation_monochromator     graphite
_diffrn_measurement_device_type     'Enraf--Nonius CAD-4'
_diffrn_measurement_method     \q/2\q
_diffrn_detector_area_resol_mean     ?
_diffrn_reflns_number     7089
_diffrn_reflns_av_R_equivalents     0.0124
_diffrn_reflns_av_sigmaI/netI     0.0325
_diffrn_reflns_theta_min     1.93
_diffrn_reflns_theta_max     29.97
_diffrn_reflns_theta_full     29.97
_diffrn_measured_fraction_theta_max     0.999
_diffrn_measured_fraction_theta_full     0.999
_diffrn_reflns_limit_h_min     0
_diffrn_reflns_limit_h_max     14
_diffrn_reflns_limit_k_min     -16
_diffrn_reflns_limit_k_max     14
_diffrn_reflns_limit_l_min     -16
_diffrn_reflns_limit_l_max     16
_diffrn_standards_number     3
_diffrn_standards_interval_count     ?
_diffrn_standards_interval_time     180
_diffrn_standards_decay_%     0
_refine_special_details
;
Refinement of <i>F</i>^2^ against ALL reflections. The weighted <i>R</i>-factor
<i>wR</i> and goodness of fit <i>S</i> are based on <i>F</i>^2^, conventional
<i>R</i>-factors <i>R</i> are based on <i>F</i>, with <i>F</i> set to zero for
negative <i>F</i>^2^. The threshold expression of <i>F</i>^2^ >
\s(<i>F</i>^2^) is used only for calculating <i>R</i>-factors(gt) <i>etc</i>.
and is not relevant to the choice of reflections for refinement.
<i>R</i>-factors based on <i>F</i>^2^ are statistically about twice as large
as those based on <i>F</i>, and <i>R</i>- factors based on ALL data will be
even larger.
;
_reflns_number_total     6747
_reflns_number_gt     4438
_reflns_threshold_expression     I>2\s(I)
_refine_ls_structure_factor_coef     Fsqd
_refine_ls_matrix_type     full
_refine_ls_R_factor_all     0.0992
_refine_ls_R_factor_gt     0.0603
_refine_ls_wR_factor_gt     0.1283
_refine_ls_wR_factor_ref     0.1480
_refine_ls_goodness_of_fit_ref     1.143
_refine_ls_restrained_S_all     1.142
_refine_ls_number_reflns     6747
_refine_ls_number_parameters     444
_refine_ls_number_restraints     13
_refine_ls_hydrogen_treatment     mixed
_refine_ls_weighting_scheme     calc
_refine_ls_weighting_details
         'calc w=1/[\s^2^(Fo^2^)+(0.0526P)^2^+0.5819P] where P=(Fo^2^+2Fc^2^)/3'
_atom_sites_solution_hydrogens     difmap
_atom_sites_solution_primary     direct
_atom_sites_solution_secondary     difmap
_refine_ls_shift/su_max     0.000
_refine_ls_shift/su_mean     0.000
_refine_diff_density_max     0.204
_refine_diff_density_min     -0.192
_refine_ls_extinction_method     none
_refine_ls_extinction_coef     ?
loop_
    _atom_type_symbol
    _atom_type_description
    _atom_type_scat_dispersion_real
    _atom_type_scat_dispersion_imag
    _atom_type_scat_source
    'C' 'C' 0.0033 0.0016
                         'International Tables Vol C Tables 4.2.6.8 and 6.1.1.4'
    'H' 'H' 0.0000 0.0000
                         'International Tables Vol C Tables 4.2.6.8 and 6.1.1.4'
    'N' 'N' 0.0061 0.0033
                         'International Tables Vol C Tables 4.2.6.8 and 6.1.1.4'
    'O' 'O' 0.0106 0.0060
                         'International Tables Vol C Tables 4.2.6.8 and 6.1.1.4'
_computing_data_collection     'CAD-4 Software (Enraf--Nonius, 1988)'
_computing_cell_refinement     'CAD-4 Software (Enraf--Nonius, 1988)'
_computing_data_reduction     'HELENA (Meetsma & Spek, 2000'
_computing_structure_solution     'SHELXS97 (Sheldrick, 2008)'
_computing_structure_refinement     'SHELXL97 (Sheldrick, 2008)'
_computing_molecular_graphics     'SHELXTL (Sheldrick, 2008)'
_computing_publication_material     'SHELXTL (Sheldrick, 2008)'
loop_
    _atom_site_type_symbol
    _atom_site_label
    _atom_site_fract_x
    _atom_site_fract_y
    _atom_site_fract_z
    _atom_site_U_iso_or_equiv
    _atom_site_adp_type
    _atom_site_calc_flag
    _atom_site_refinement_flags
    _atom_site_occupancy
    _atom_site_disorder_assembly
    _atom_site_disorder_group
    N N1 1.08120(15) 0.21666(16) 0.48300(13) 0.0419(3) Uani d . 1 . .
    C C2 1.13299(19) 0.14849(19) 0.39899(17) 0.0449(4) Uani d . 1 . .
    N N3 1.04486(15) 0.07554(16) 0.27309(14) 0.0432(3) Uani d . 1 . .
    C C4 0.89672(18) 0.03776(19) 0.23022(17) 0.0420(4) Uani d . 1 . .
    C C5 0.83797(18) 0.08654(18) 0.32815(16) 0.0394(4) Uani d . 1 . .
    C C6 0.93588(18) 0.18943(19) 0.44529(16) 0.0395(4) Uani d . 1 . .
    C C7 0.8947(2) 0.2859(2) 0.52898(16) 0.0444(4) Uani d . 1 . .
    C C8 0.9960(3) 0.4318(2) 0.60849(18) 0.0532(5) Uani d . 1 . .
    H H8 1.099(2) 0.470(2) 0.6160(19) 0.053(6) Uiso d . 1 . .
    C C9 0.9475(3) 0.5213(3) 0.6720(2) 0.0674(6) Uani d . 1 . .
    H H9 1.022(3) 0.625(3) 0.730(3) 0.096(9) Uiso d . 1 . .
    C C10 0.7987(4) 0.4663(3) 0.6557(2) 0.0754(8) Uani d . 1 . .
    H H10 0.763(3) 0.529(3) 0.702(3) 0.094(9) Uiso d . 1 . .
    C C11 0.6971(3) 0.3226(3) 0.5753(2) 0.0657(6) Uani d . 1 . .
    H H11 0.594(3) 0.281(2) 0.560(2) 0.070(7) Uiso d . 1 . .
    C C12 0.7436(2) 0.2304(2) 0.51091(18) 0.0505(5) Uani d . 1 . .
    C C13 0.6409(2) 0.0748(3) 0.4216(2) 0.0543(5) Uani d . 1 . .
    H H13A 0.539(3) 0.051(2) 0.404(2) 0.063(6) Uiso d . 1 . .
    H H13B 0.650(2) 0.012(2) 0.458(2) 0.066(7) Uiso d . 1 . .
    C C14 0.67232(18) 0.0313(2) 0.29541(17) 0.0417(4) Uani d . 1 . .
    C C15 0.6232(2) 0.0922(2) 0.21252(19) 0.0457(4) Uani d . 1 . .
    H H15A 0.670(2) 0.196(2) 0.2642(18) 0.047(5) Uiso d . 1 . .
    H H15B 0.662(2) 0.077(2) 0.1407(18) 0.045(5) Uiso d . 1 . .
    C C16 0.4546(2) 0.0179(3) 0.1570(2) 0.0569(5) Uani d . 1 . .
    H H16A 0.413(2) 0.041(2) 0.226(2) 0.066(7) Uiso d . 1 . .
    H H16B 0.433(2) 0.060(2) 0.102(2) 0.061(6) Uiso d . 1 . .
    C C17 0.3820(2) -0.1444(3) 0.0866(2) 0.0623(6) Uani d . 1 . .
    H H17A 0.276(3) -0.190(2) 0.052(2) 0.062(6) Uiso d . 1 . .
    H H17B 0.416(2) -0.170(2) 0.012(2) 0.060(6) Uiso d . 1 . .
    C C18 0.4207(2) -0.2040(3) 0.1724(3) 0.0637(6) Uani d . 1 . .
    H H18A 0.377(3) -0.311(3) 0.127(2) 0.076(7) Uiso d . 1 . .
    H H18B 0.379(3) -0.187(2) 0.242(2) 0.070(7) Uiso d . 1 . .
    C C19 0.5887(2) -0.1354(2) 0.2251(2) 0.0549(5) Uani d . 1 . .
    H H19A 0.626(2) -0.163(2) 0.154(2) 0.063(7) Uiso d . 1 . .
    H H19B 0.614(2) -0.172(2) 0.286(2) 0.069(7) Uiso d . 1 . .
    O O20 1.25037(15) 0.15498(16) 0.43382(14) 0.0613(4) Uani d . 1 . .
    O O21 0.83070(15) -0.02697(16) 0.11618(12) 0.0576(4) Uani d . 1 . .
    C C22 1.1571(2) 0.2637(2) 0.61735(18) 0.0465(4) Uani d . 1 . .
    H H22A 1.172(2) 0.185(2) 0.6173(19) 0.052(6) Uiso d . 1 . .
    H H22B 1.088(2) 0.270(2) 0.6644(19) 0.053(6) Uiso d . 1 . .
    C C23 1.30282(19) 0.40402(19) 0.68204(16) 0.0432(4) Uani d . 1 . .
    C C24 1.3708(3) 0.4532(2) 0.80950(19) 0.0587(5) Uani d . 1 . .
    H H24 1.322(2) 0.397(2) 0.854(2) 0.066(7) Uiso d . 1 . .
    C C25 1.5049(3) 0.5808(3) 0.8754(2) 0.0734(7) Uani d . 1 . .
    H H25 1.544(3) 0.612(3) 0.966(3) 0.101(9) Uiso d . 1 . .
    C C26 1.5726(3) 0.6612(3) 0.8161(2) 0.0684(7) Uani d . 1 . .
    H H26 1.669(3) 0.753(3) 0.865(2) 0.081(7) Uiso d . 1 . .
    C C27 1.5061(3) 0.6136(3) 0.6900(2) 0.0652(6) Uani d . 1 . .
    H H27 1.550(3) 0.667(3) 0.644(2) 0.085(8) Uiso d . 1 . .
    C C28 1.3712(2) 0.4848(2) 0.6228(2) 0.0562(5) Uani d . 1 . .
    H H28 1.325(3) 0.451(3) 0.534(2) 0.074(7) Uiso d . 1 . .
    C C29 1.1047(2) 0.0178(2) 0.17737(19) 0.0465(4) Uani d . 1 A .
    H H29A 1.079(2) 0.038(2) 0.104(2) 0.061(6) Uiso d . 1 . .
    H H29B 1.209(2) 0.072(2) 0.217(2) 0.056(6) Uiso d . 1 . .
    C C30 1.0443(2) -0.1381(2) 0.13117(17) 0.0478(4) Uani d D 1 . .
    C C31 0.9483(10) -0.2341(9) 0.0171(7) 0.088(3) Uani d PD 0.690(12) A 1
    H H31 0.9064 -0.2183 -0.0459 0.105 Uiso calc PR 0.690(12) A 1
    C C32 0.9225(10) -0.3754(10) 0.0129(10) 0.098(3) Uani d PD 0.690(12) A 1
    H H32 0.8649 -0.4666 -0.0553 0.118 Uiso calc PR 0.690(12) A 1
    C C33 0.9995(11) -0.3411(8) 0.1272(8) 0.096(4) Uani d PD 0.690(12) A 1
    H H33 0.9968 -0.4091 0.1541 0.116 Uiso calc PR 0.690(12) A 1
    O O34 1.0839(7) -0.1958(6) 0.2025(5) 0.0702(19) Uani d PD 0.690(12) A 1
    O O34A 0.9428(10) -0.2586(10) 0.0228(9) 0.069(4) Uani d PD 0.310(12) A 2
    C C31A 1.1165(16) -0.1635(14) 0.2101(15) 0.043(3) Uani d PD 0.310(12) A 2
    H H31A 1.1921 -0.0967 0.2871 0.052 Uiso calc PR 0.310(12) A 2
    C C33A 0.9426(18) -0.3671(17) 0.046(2) 0.091(8) Uani d PD 0.310(12) A 2
    H H33A 0.8724 -0.4638 -0.0058 0.109 Uiso calc PR 0.310(12) A 2
    C C32A 1.0492(16) -0.3246(14) 0.1478(17) 0.061(3) Uani d PD 0.310(12) A 2
    H H32A 1.0763 -0.3804 0.1746 0.073 Uiso calc PR 0.310(12) A 2
loop_
    _atom_site_aniso_label
    _atom_site_aniso_U_11
    _atom_site_aniso_U_22
    _atom_site_aniso_U_33
    _atom_site_aniso_U_12
    _atom_site_aniso_U_13
    _atom_site_aniso_U_23
    N1 0.0344(7) 0.0459(8) 0.0370(7) 0.0204(6) 0.0044(6) 0.0127(6)
    C2 0.0342(8) 0.0422(9) 0.0465(10) 0.0186(7) 0.0052(7) 0.0119(8)
    N3 0.0328(7) 0.0456(8) 0.0415(8) 0.0208(6) 0.0086(6) 0.0098(6)
    C4 0.0336(8) 0.0414(9) 0.0445(9) 0.0200(7) 0.0071(7) 0.0133(8)
    C5 0.0321(8) 0.0429(9) 0.0429(9) 0.0211(7) 0.0095(7) 0.0174(7)
    C6 0.0386(8) 0.0425(9) 0.0400(9) 0.0225(7) 0.0122(7) 0.0193(7)
    C7 0.0543(10) 0.0537(11) 0.0363(9) 0.0344(9) 0.0166(8) 0.0223(8)
    C8 0.0695(14) 0.0562(12) 0.0409(10) 0.0380(11) 0.0195(9) 0.0211(9)
    C9 0.101(2) 0.0645(15) 0.0490(12) 0.0547(15) 0.0256(13) 0.0226(11)
    C10 0.115(2) 0.095(2) 0.0566(14) 0.0813(19) 0.0412(15) 0.0354(14)
    C11 0.0774(16) 0.102(2) 0.0561(13) 0.0665(16) 0.0361(12) 0.0431(14)
    C12 0.0579(11) 0.0719(13) 0.0422(10) 0.0430(11) 0.0236(9) 0.0315(10)
    C13 0.0416(10) 0.0761(15) 0.0568(12) 0.0321(10) 0.0223(9) 0.0369(11)
    C14 0.0306(8) 0.0490(10) 0.0476(10) 0.0218(7) 0.0120(7) 0.0225(8)
    C15 0.0406(9) 0.0538(11) 0.0487(10) 0.0279(9) 0.0146(8) 0.0245(9)
    C16 0.0431(10) 0.0814(16) 0.0610(13) 0.0392(11) 0.0172(9) 0.0376(12)
    C17 0.0341(10) 0.0795(16) 0.0625(14) 0.0240(10) 0.0091(9) 0.0298(12)
    C18 0.0361(10) 0.0613(14) 0.0780(16) 0.0150(10) 0.0098(10) 0.0311(12)
    C19 0.0364(9) 0.0485(11) 0.0710(14) 0.0184(9) 0.0077(9) 0.0257(10)
    O20 0.0404(7) 0.0691(9) 0.0610(9) 0.0328(7) 0.0034(6) 0.0136(7)
    O21 0.0463(7) 0.0715(9) 0.0397(7) 0.0336(7) 0.0043(6) 0.0082(6)
    C22 0.0413(10) 0.0501(11) 0.0410(9) 0.0202(9) 0.0054(8) 0.0201(8)
    C23 0.0417(9) 0.0427(9) 0.0380(9) 0.0222(8) 0.0055(7) 0.0127(7)
    C24 0.0644(13) 0.0550(12) 0.0400(10) 0.0236(10) 0.0025(9) 0.0185(9)
    C25 0.0755(16) 0.0595(14) 0.0471(12) 0.0223(12) -0.0109(11) 0.0117(11)
    C26 0.0519(12) 0.0483(12) 0.0713(15) 0.0160(10) -0.0048(11) 0.0138(11)
    C27 0.0569(13) 0.0543(13) 0.0678(14) 0.0181(11) 0.0167(11) 0.0248(11)
    C28 0.0536(12) 0.0540(12) 0.0439(11) 0.0179(10) 0.0086(9) 0.0196(9)
    C29 0.0356(9) 0.0496(11) 0.0483(10) 0.0223(8) 0.0151(8) 0.0144(9)
    C30 0.0433(10) 0.0529(11) 0.0508(11) 0.0299(9) 0.0204(8) 0.0181(9)
    C31 0.116(6) 0.060(3) 0.081(5) 0.046(4) 0.023(4) 0.028(3)
    C32 0.098(6) 0.048(3) 0.104(5) 0.017(3) 0.050(5) 0.008(3)
    C33 0.146(10) 0.101(6) 0.145(8) 0.096(7) 0.116(8) 0.095(6)
    O34 0.110(4) 0.067(3) 0.062(3) 0.055(3) 0.048(2) 0.039(3)
    O34A 0.036(3) 0.041(5) 0.079(6) 0.021(3) -0.024(4) -0.014(4)
    C31A 0.041(4) 0.029(4) 0.044(5) 0.012(3) 0.010(3) 0.010(3)
    C33A 0.045(5) 0.044(6) 0.130(16) 0.028(5) -0.011(8) -0.011(8)
    C32A 0.053(5) 0.047(5) 0.091(7) 0.033(4) 0.043(5) 0.022(5)
_geom_special_details
;
All e.s.d.'s (except the e.s.d. in the dihedral angle between two l.s. planes)
are estimated using the full covariance matrix. The cell e.s.d.'s are taken
into account individually in the estimation of e.s.d.'s in distances, angles
and torsion angles; correlations between e.s.d.'s in cell parameters are only
used when they are defined by crystal symmetry. An approximate (isotropic)
treatment of cell e.s.d.'s is used for estimating e.s.d.'s involving l.s.
planes.
;
loop_
    _geom_bond_atom_site_label_1
    _geom_bond_atom_site_label_2
    _geom_bond_site_symmetry_2
    _geom_bond_distance
    _geom_bond_publ_flag
    N1 C2 . 1.380(2) ?
    N1 C6 . 1.406(2) ?
    N1 C22 . 1.479(2) ?
    C2 O20 . 1.219(2) ?
    C2 N3 . 1.383(2) ?
    N3 C4 . 1.401(2) ?
    N3 C29 . 1.480(2) ?
    C4 O21 . 1.222(2) ?
    C4 C5 . 1.457(2) ?
    C5 C6 . 1.359(2) ?
    C5 C14 . 1.527(2) ?
    C6 C7 . 1.482(2) ?
    C7 C8 . 1.397(3) ?
    C7 C12 . 1.400(3) ?
    C8 C9 . 1.388(3) ?
    C8 H8 . 0.96(2) ?
    C9 C10 . 1.380(4) ?
    C9 H9 . 1.00(3) ?
    C10 C11 . 1.382(4) ?
    C10 H10 . 1.00(3) ?
    C11 C12 . 1.397(3) ?
    C11 H11 . 0.95(2) ?
    C12 C13 . 1.491(3) ?
    C13 C14 . 1.548(3) ?
    C13 H13A . 0.96(2) ?
    C13 H13B . 0.99(2) ?
    C14 C15 . 1.541(3) ?
    C14 C19 . 1.547(3) ?
    C15 C16 . 1.532(3) ?
    C15 H15A . 0.98(2) ?
    C15 H15B . 0.99(2) ?
    C16 C17 . 1.513(4) ?
    C16 H16A . 1.00(2) ?
    C16 H16B . 0.99(2) ?
    C17 C18 . 1.511(3) ?
    C17 H17A . 0.97(2) ?
    C17 H17B . 1.00(2) ?
    C18 C19 . 1.531(3) ?
    C18 H18A . 1.00(3) ?
    C18 H18B . 1.00(2) ?
    C19 H19A . 1.00(2) ?
    C19 H19B . 1.01(2) ?
    C22 C23 . 1.505(3) ?
    C22 H22A . 0.98(2) ?
    C22 H22B . 0.99(2) ?
    C23 C28 . 1.376(3) ?
    C23 C24 . 1.383(3) ?
    C24 C25 . 1.380(3) ?
    C24 H24 . 0.99(2) ?
    C25 C26 . 1.373(4) ?
    C25 H25 . 0.97(3) ?
    C26 C27 . 1.369(3) ?
    C26 H26 . 1.00(3) ?
    C27 C28 . 1.392(3) ?
    C27 H27 . 0.97(3) ?
    C28 H28 . 0.97(2) ?
    C29 C30 . 1.471(3) ?
    C29 H29A . 1.01(2) ?
    C29 H29B . 0.95(2) ?
    C30 C31A . 1.317(6) ?
    C30 C31 . 1.317(6) ?
    C30 O34 . 1.363(4) ?
    C30 O34A . 1.364(4) ?
    C31 C32 . 1.505(8) ?
    C31 H31 . 0.9300 ?
    C32 C33 . 1.316(6) ?
    C32 H32 . 0.9300 ?
    C33 O34 . 1.365(4) ?
    C33 H33 . 0.9300 ?
    O34A C33A . 1.365(4) ?
    C31A C32A . 1.505(8) ?
    C31A H31A . 0.9300 ?
    C33A C32A . 1.316(6) ?
    C33A H33A . 0.9300 ?
    C32A H32A . 0.9300 ?
loop_
    _geom_angle_atom_site_label_1
    _geom_angle_atom_site_label_2
    _geom_angle_atom_site_label_3
    _geom_angle_site_symmetry_1
    _geom_angle_site_symmetry_3
    _geom_angle
    _geom_angle_publ_flag
    C2 N1 C6 . . 121.11(14) ?
    C2 N1 C22 . . 114.30(15) ?
    C6 N1 C22 . . 119.42(15) ?
    O20 C2 N1 . . 121.86(17) ?
    O20 C2 N3 . . 122.46(17) ?
    N1 C2 N3 . . 115.66(15) ?
    C2 N3 C4 . . 124.67(15) ?
    C2 N3 C29 . . 117.84(14) ?
    C4 N3 C29 . . 117.07(15) ?
    O21 C4 N3 . . 118.32(16) ?
    O21 C4 C5 . . 126.01(16) ?
    N3 C4 C5 . . 115.61(15) ?
    C6 C5 C4 . . 117.92(15) ?
    C6 C5 C14 . . 121.80(16) ?
    C4 C5 C14 . . 120.10(15) ?
    C5 C6 N1 . . 121.11(16) ?
    C5 C6 C7 . . 119.36(15) ?
    N1 C6 C7 . . 119.14(16) ?
    C8 C7 C12 . . 120.01(18) ?
    C8 C7 C6 . . 122.61(18) ?
    C12 C7 C6 . . 116.64(17) ?
    C9 C8 C7 . . 120.1(2) ?
    C9 C8 H8 . . 120.7(13) ?
    C7 C8 H8 . . 119.2(12) ?
    C10 C9 C8 . . 119.9(3) ?
    C10 C9 H9 . . 121.0(16) ?
    C8 C9 H9 . . 119.0(17) ?
    C9 C10 C11 . . 120.5(2) ?
    C9 C10 H10 . . 120.7(16) ?
    C11 C10 H10 . . 118.9(16) ?
    C10 C11 C12 . . 120.6(2) ?
    C10 C11 H11 . . 123.3(15) ?
    C12 C11 H11 . . 116.1(15) ?
    C11 C12 C7 . . 118.9(2) ?
    C11 C12 C13 . . 123.8(2) ?
    C7 C12 C13 . . 117.29(17) ?
    C12 C13 C14 . . 112.36(17) ?
    C12 C13 H13A . . 111.2(13) ?
    C14 C13 H13A . . 109.3(13) ?
    C12 C13 H13B . . 111.5(13) ?
    C14 C13 H13B . . 106.2(13) ?
    H13A C13 H13B . . 106.0(18) ?
    C5 C14 C15 . . 111.34(15) ?
    C5 C14 C19 . . 107.97(15) ?
    C15 C14 C19 . . 110.40(16) ?
    C5 C14 C13 . . 107.42(15) ?
    C15 C14 C13 . . 111.66(16) ?
    C19 C14 C13 . . 107.89(17) ?
    C16 C15 C14 . . 112.83(17) ?
    C16 C15 H15A . . 112.2(11) ?
    C14 C15 H15A . . 107.6(11) ?
    C16 C15 H15B . . 107.7(11) ?
    C14 C15 H15B . . 108.5(11) ?
    H15A C15 H15B . . 107.9(15) ?
    C17 C16 C15 . . 111.99(18) ?
    C17 C16 H16A . . 108.3(13) ?
    C15 C16 H16A . . 109.8(13) ?
    C17 C16 H16B . . 112.1(12) ?
    C15 C16 H16B . . 107.4(12) ?
    H16A C16 H16B . . 107.2(18) ?
    C18 C17 C16 . . 110.7(2) ?
    C18 C17 H17A . . 110.2(13) ?
    C16 C17 H17A . . 110.9(13) ?
    C18 C17 H17B . . 109.5(13) ?
    C16 C17 H17B . . 109.6(13) ?
    H17A C17 H17B . . 105.7(18) ?
    C17 C18 C19 . . 110.35(19) ?
    C17 C18 H18A . . 112.3(14) ?
    C19 C18 H18A . . 107.3(14) ?
    C17 C18 H18B . . 109.7(14) ?
    C19 C18 H18B . . 111.1(13) ?
    H18A C18 H18B . . 106.0(19) ?
    C18 C19 C14 . . 113.22(18) ?
    C18 C19 H19A . . 109.4(13) ?
    C14 C19 H19A . . 107.7(13) ?
    C18 C19 H19B . . 109.9(13) ?
    C14 C19 H19B . . 108.3(13) ?
    H19A C19 H19B . . 108.2(18) ?
    N1 C22 C23 . . 116.35(16) ?
    N1 C22 H22A . . 104.9(12) ?
    C23 C22 H22A . . 109.7(12) ?
    N1 C22 H22B . . 107.8(12) ?
    C23 C22 H22B . . 109.3(12) ?
    H22A C22 H22B . . 108.6(17) ?
    C28 C23 C24 . . 118.73(19) ?
    C28 C23 C22 . . 124.40(17) ?
    C24 C23 C22 . . 116.87(18) ?
    C25 C24 C23 . . 120.3(2) ?
    C25 C24 H24 . . 120.1(13) ?
    C23 C24 H24 . . 119.6(14) ?
    C26 C25 C24 . . 120.8(2) ?
    C26 C25 H25 . . 122.8(17) ?
    C24 C25 H25 . . 116.4(17) ?
    C27 C26 C25 . . 119.4(2) ?
    C27 C26 H26 . . 120.6(15) ?
    C25 C26 H26 . . 120.0(15) ?
    C26 C27 C28 . . 120.2(2) ?
    C26 C27 H27 . . 122.2(16) ?
    C28 C27 H27 . . 117.7(16) ?
    C23 C28 C27 . . 120.6(2) ?
    C23 C28 H28 . . 119.3(14) ?
    C27 C28 H28 . . 120.0(14) ?
    C30 C29 N3 . . 112.69(16) ?
    C30 C29 H29A . . 109.4(12) ?
    N3 C29 H29A . . 107.8(12) ?
    C30 C29 H29B . . 112.1(13) ?
    N3 C29 H29B . . 105.6(13) ?
    H29A C29 H29B . . 109.0(17) ?
    C31A C30 C31 . . 125.7(9) ?
    C31 C30 O34 . . 114.2(5) ?
    O34 C30 O34A . . 101.9(6) ?
    C31A C30 C29 . . 110.5(6) ?
    C31 C30 C29 . . 123.0(5) ?
    O34 C30 C29 . . 122.9(3) ?
    O34A C30 C29 . . 135.2(6) ?
    C30 C31 C32 . . 103.6(7) ?
    C30 C31 H31 . . 128.2 ?
    C32 C31 H31 . . 128.2 ?
    C33 C32 C31 . . 104.7(8) ?
    C33 C32 H32 . . 127.7 ?
    C31 C32 H32 . . 127.7 ?
    C32 C33 O34 . . 113.3(7) ?
    C32 C33 H33 . . 123.4 ?
    O34 C33 H33 . . 123.4 ?
    C30 O34 C33 . . 103.9(4) ?
    C30 O34A C33A . . 102.7(10) ?
    C30 C31A C32A . . 104.6(10) ?
    C30 C31A H31A . . 127.7 ?
    C32A C31A H31A . . 127.7 ?
    C32A C33A O34A . . 115.0(15) ?
    C32A C33A H33A . . 122.5 ?
    O34A C33A H33A . . 122.5 ?
    C33A C32A C31A . . 102.8(15) ?
    C33A C32A H32A . . 128.6 ?
    C31A C32A H32A . . 128.6 ?
loop_
    _geom_torsion_atom_site_label_1
    _geom_torsion_atom_site_label_2
    _geom_torsion_atom_site_label_3
    _geom_torsion_atom_site_label_4
    _geom_torsion_site_symmetry_1
    _geom_torsion_site_symmetry_2
    _geom_torsion_site_symmetry_3
    _geom_torsion_site_symmetry_4
    _geom_torsion
    _geom_torsion_publ_flag
    C6 N1 C2 O20 . . . . -169.53(18) ?
    C22 N1 C2 O20 . . . . -15.1(3) ?
    C6 N1 C2 N3 . . . . 11.9(3) ?
    C22 N1 C2 N3 . . . . 166.29(16) ?
    O20 C2 N3 C4 . . . . 165.43(19) ?
    N1 C2 N3 C4 . . . . -16.0(3) ?
    O20 C2 N3 C29 . . . . -6.9(3) ?
    N1 C2 N3 C29 . . . . 171.69(16) ?
    C2 N3 C4 O21 . . . . -179.91(18) ?
    C29 N3 C4 O21 . . . . -7.5(3) ?
    C2 N3 C4 C5 . . . . 2.8(3) ?
    C29 N3 C4 C5 . . . . 175.20(16) ?
    O21 C4 C5 C6 . . . . -162.17(19) ?
    N3 C4 C5 C6 . . . . 14.9(2) ?
    O21 C4 C5 C14 . . . . 13.0(3) ?
    N3 C4 C5 C14 . . . . -169.97(15) ?
    C4 C5 C6 N1 . . . . -19.1(3) ?
    C14 C5 C6 N1 . . . . 165.81(16) ?
    C4 C5 C6 C7 . . . . 153.65(16) ?
    C14 C5 C6 C7 . . . . -21.4(3) ?
    C2 N1 C6 C5 . . . . 5.5(3) ?
    C22 N1 C6 C5 . . . . -147.66(17) ?
    C2 N1 C6 C7 . . . . -167.29(16) ?
    C22 N1 C6 C7 . . . . 39.6(2) ?
    C5 C6 C7 C8 . . . . -142.40(19) ?
    N1 C6 C7 C8 . . . . 30.5(3) ?
    C5 C6 C7 C12 . . . . 27.8(2) ?
    N1 C6 C7 C12 . . . . -159.32(16) ?
    C12 C7 C8 C9 . . . . 1.5(3) ?
    C6 C7 C8 C9 . . . . 171.33(18) ?
    C7 C8 C9 C10 . . . . -0.5(3) ?
    C8 C9 C10 C11 . . . . -0.8(4) ?
    C9 C10 C11 C12 . . . . 1.1(4) ?
    C10 C11 C12 C7 . . . . -0.1(3) ?
    C10 C11 C12 C13 . . . . -179.3(2) ?
    C8 C7 C12 C11 . . . . -1.2(3) ?
    C6 C7 C12 C11 . . . . -171.64(17) ?
    C8 C7 C12 C13 . . . . 178.10(18) ?
    C6 C7 C12 C13 . . . . 7.7(2) ?
    C11 C12 C13 C14 . . . . 132.1(2) ?
    C7 C12 C13 C14 . . . . -47.2(2) ?
    C6 C5 C14 C15 . . . . 105.2(2) ?
    C4 C5 C14 C15 . . . . -69.8(2) ?
    C6 C5 C14 C19 . . . . -133.43(19) ?
    C4 C5 C14 C19 . . . . 51.6(2) ?
    C6 C5 C14 C13 . . . . -17.3(2) ?
    C4 C5 C14 C13 . . . . 167.71(17) ?
    C12 C13 C14 C5 . . . . 49.9(2) ?
    C12 C13 C14 C15 . . . . -72.5(2) ?
    C12 C13 C14 C19 . . . . 166.05(16) ?
    C5 C14 C15 C16 . . . . 169.10(17) ?
    C19 C14 C15 C16 . . . . 49.2(2) ?
    C13 C14 C15 C16 . . . . -70.8(2) ?
    C14 C15 C16 C17 . . . . -53.5(2) ?
    C15 C16 C17 C18 . . . . 57.6(3) ?
    C16 C17 C18 C19 . . . . -58.2(3) ?
    C17 C18 C19 C14 . . . . 56.0(3) ?
    C5 C14 C19 C18 . . . . -172.93(19) ?
    C15 C14 C19 C18 . . . . -51.0(3) ?
    C13 C14 C19 C18 . . . . 71.3(2) ?
    C2 N1 C22 C23 . . . . 81.6(2) ?
    C6 N1 C22 C23 . . . . -123.49(18) ?
    N1 C22 C23 C28 . . . . -3.5(3) ?
    N1 C22 C23 C24 . . . . 176.44(18) ?
    C28 C23 C24 C25 . . . . -0.3(3) ?
    C22 C23 C24 C25 . . . . 179.7(2) ?
    C23 C24 C25 C26 . . . . 0.4(4) ?
    C24 C25 C26 C27 . . . . -0.3(4) ?
    C25 C26 C27 C28 . . . . 0.1(4) ?
    C24 C23 C28 C27 . . . . 0.0(3) ?
    C22 C23 C28 C27 . . . . 180.0(2) ?
    C26 C27 C28 C23 . . . . 0.1(4) ?
    C2 N3 C29 C30 . . . . 101.6(2) ?
    C4 N3 C29 C30 . . . . -71.3(2) ?
    N3 C29 C30 C31A . . . . -82.3(10) ?
    N3 C29 C30 C31 . . . . 107.7(7) ?
    N3 C29 C30 O34 . . . . -72.8(4) ?
    N3 C29 C30 O34A . . . . 104.9(8) ?
    C31A C30 C31 C32 . . . . 10.5(15) ?
    O34 C30 C31 C32 . . . . -0.6(10) ?
    O34A C30 C31 C32 . . . . -10(4) ?
    C29 C30 C31 C32 . . . . 178.9(5) ?
    C30 C31 C32 C33 . . . . 3.9(11) ?
    C31 C32 C33 O34 . . . . -6.0(11) ?
    C31A C30 O34 C33 . . . . -145(5) ?
    C31 C30 O34 C33 . . . . -2.8(9) ?
    O34A C30 O34 C33 . . . . -0.7(8) ?
    C29 C30 O34 C33 . . . . 177.7(4) ?
    C32 C33 O34 C30 . . . . 5.6(10) ?
    C31A C30 O34A C33A . . . . 7.5(16) ?
    C31 C30 O34A C33A . . . . 169(5) ?
    O34 C30 O34A C33A . . . . -1.9(13) ?
    C29 C30 O34A C33A . . . . -179.9(11) ?
    C31 C30 C31A C32A . . . . -7(2) ?
    O34 C30 C31A C32A . . . . 36(4) ?
    O34A C30 C31A C32A . . . . -2.5(18) ?
    C29 C30 C31A C32A . . . . -177.0(10) ?
    C30 O34A C33A C32A . . . . -10(2) ?
    O34A C33A C32A C31A . . . . 9(3) ?
    C30 C31A C32A C33A . . . . -4(2) ?
