# Supplementary material for: 1-Benzyl-3-(2-furylmeth­yl)-1,2,3,4,5,6-hexa­hydro­spiro­[benzo[h]quinazoline-5,1′-cyclo­hexa­ne]-2,4-dione
Source: Acta Crystallogr Sect E Struct Rep Online. 2008 Mar 29;64(Pt 4):o748. doi: 10.1107/S1600536808007502 (PMC2961069; doi:10.1107/S1600536808007502)
Supplement: Supplementary file 2 [file e-64-0o748-Isup2.hkl]

# 
# h,k,l, Fc-squared, Fo-squared, sigma(Fo-squared) and status flag 
# 
data_I
_shelx_title ' ma_5189 in P-1' 
_shelx_refln_list_code          4 
_shelx_F_calc_maximum      162.38 
_exptl_crystal_F_000       480.00 
_reflns_d_resolution_high  0.7114 
 
loop_ 
 _symmetry_equiv_pos_as_xyz 
 'x, y, z' 
 '-x, -y, -z' 
 
_cell_length_a    10.6150 
_cell_length_b    11.4723 
_cell_length_c    11.9227 
_cell_angle_alpha 109.900 
_cell_angle_beta   97.950 
_cell_angle_gamma 115.410 
 
_shelx_F_squared_multiplier     1.000 
 
loop_ 
 _refln_index_h 
 _refln_index_k 
 _refln_index_l 
 _refln_F_squared_calc 
 _refln_F_squared_meas 
 _refln_F_squared_sigma 
 _refln_observed_status 
   1   0   0     1882.23     1780.74      6.90 o 
   2   0   0     3179.99     3032.76     12.79 o 
   3   0   0      492.01      506.63      6.70 o 
   4   0   0     1270.78     1328.88     12.49 o 
   5   0   0       56.25       67.16      2.10 o 
   6   0   0      109.55      122.83      3.70 o 
   7   0   0       43.24       50.17      1.70 o 
   8   0   0        0.00       -0.20      1.20 o 
   9   0   0       60.53       65.26      2.30 o 
  10   0   0        9.15        9.10      1.80 o 
  11   0   0        0.76        2.00      1.60 o 
  12   0   0        2.35        4.90      1.90 o 
 -13   1   0        0.25        2.70      2.00 o 
 -12   1   0        1.36        6.30      1.90 o 
 -11   1   0        3.88        0.90      1.60 o 
 -10   1   0       29.83       30.38      1.90 o 
  -9   1   0        0.18       -1.30      1.30 o 
  -8   1   0        0.00        0.50      1.20 o 
  -7   1   0       28.87       31.28      1.40 o 
  -6   1   0      225.15      217.68      6.40 o 
  -5   1   0       91.81       91.15      2.60 o 
  -4   1   0     2645.67     2670.56     16.49 o 
  -3   1   0      234.75      236.37      4.40 o 
  -2   1   0       55.85       49.07      1.40 o 
  -1   1   0      175.01      164.51      2.20 o 
   0   1   0     2339.34     2171.80      7.18 o 
   1   1   0      306.01      294.14      3.80 o 
   2   1   0     1024.63      985.17      8.50 o 
   3   1   0      182.18      176.90      4.50 o 
   4   1   0      485.38      475.14      8.20 o 
   5   1   0       17.64       14.39      1.10 o 
   6   1   0        6.46        7.30      1.10 o 
   7   1   0        1.28        1.20      1.20 o 
   8   1   0        8.91        8.40      1.30 o 
   9   1   0        0.78        2.50      1.30 o 
  10   1   0       22.81       24.99      2.10 o 
  11   1   0        5.02        1.80      1.90 o 
  12   1   0        3.68        2.90      2.20 o 
 -13   2   0        1.71        3.00      2.00 o 
 -12   2   0        7.05        7.10      1.80 o 
 -11   2   0       11.46        9.49      1.80 o 
 -10   2   0       51.23       46.28      2.10 o 
  -9   2   0       23.70       24.99      1.60 o 
  -8   2   0       24.87       25.79      1.50 o 
  -7   2   0      111.91      130.43      3.60 o 
  -6   2   0      509.05      580.39      9.79 o 
  -5   2   0      569.14      647.45      9.20 o 
  -4   2   0      475.87      492.43      7.00 o 
  -3   2   0     1793.64     1791.43     11.39 o 
  -2   2   0     1179.53     1055.93      7.50 o 
  -1   2   0     2773.29     2626.68     10.89 o 
   0   2   0      468.69      435.83      5.20 o 
   1   2   0        5.70        6.60      0.60 o 
   2   2   0      728.77      744.40      8.80 o 
   3   2   0      570.42      621.17      9.00 o 
   4   2   0        1.99        1.90      0.70 o 
   5   2   0        5.17        5.70      1.00 o 
   6   2   0      472.87      436.66     10.79 o 
   7   2   0        1.02        1.00      1.30 o 
   8   2   0        4.04        3.60      1.30 o 
   9   2   0        3.63        5.00      1.60 o 
  10   2   0        4.41        8.90      2.00 o 
  11   2   0        6.25        5.70      2.10 o 
 -13   3   0        1.21       -0.10      2.00 o 
 -12   3   0        0.20       -1.20      1.70 o 
 -11   3   0       27.95       27.79      1.90 o 
 -10   3   0       90.31       74.86      2.40 o 
  -9   3   0       61.02       46.28      1.80 o 
  -8   3   0       56.20       58.47      1.80 o 
  -7   3   0       59.83       54.67      1.80 o 
  -6   3   0      154.75      173.81      4.80 o 
  -5   3   0       25.07       29.88      1.00 o 
  -4   3   0       90.82       76.06      2.30 o 
  -3   3   0      348.16      366.10      5.60 o 
  -2   3   0        3.59        2.60      0.60 o 
  -1   3   0        1.99        5.10      0.60 o 
   0   3   0      438.45      437.02      7.35 o 
   1   3   0      217.82      234.07      5.10 o 
   2   3   0      120.47      117.24      3.60 o 
   3   3   0      167.97      164.81      4.60 o 
   4   3   0        4.34        7.50      1.00 o 
   5   3   0      536.02      527.12     11.29 o 
   6   3   0      176.31      158.81      4.70 o 
   7   3   0       14.25       12.09      1.50 o 
   8   3   0       44.48       41.68      2.20 o 
   9   3   0       35.98       38.38      2.40 o 
  10   3   0        0.71       -0.30      1.80 o 
 -14   4   0       17.87       22.59      2.70 o 
 -13   4   0        1.61        0.10      1.90 o 
 -12   4   0       12.18       15.49      1.80 o 
 -11   4   0       34.19       33.28      1.90 o 
 -10   4   0        2.65        2.40      1.30 o 
  -9   4   0       19.15       12.39      1.50 o 
  -8   4   0        0.01        2.70      1.00 o 
  -7   4   0       12.28       12.39      1.10 o 
  -6   4   0       15.23       17.39      1.00 o 
  -5   4   0      306.86      299.24      6.50 o 
  -4   4   0     2017.35     2078.58     15.39 o 
  -3   4   0       45.99       45.08      1.40 o 
  -2   4   0       83.95       93.35      2.80 o 
  -1   4   0       14.66       15.39      0.70 o 
   0   4   0       18.40       18.44      0.57 o 
   1   4   0     1183.55     1229.94     12.89 o 
   2   4   0      278.27      324.23      7.40 o 
   3   4   0       93.10       85.35      2.40 o 
   4   4   0        0.00        3.10      1.10 o 
   5   4   0      230.94      223.78      6.60 o 
   6   4   0       10.88        9.69      1.40 o 
   7   4   0       26.04       20.29      1.90 o 
   8   4   0       35.14       40.38      2.30 o 
   9   4   0       20.14       25.29      2.30 o 
  10   4   0        1.59        3.00      2.10 o 
 -14   5   0        6.20       11.29      2.30 o 
 -13   5   0       10.66        9.89      2.20 o 
 -12   5   0       10.47       10.19      1.90 o 
 -11   5   0       26.93       28.08      1.90 o 
 -10   5   0       14.13       13.99      1.50 o 
  -9   5   0       28.40       23.49      1.60 o 
  -8   5   0        2.13        1.90      1.10 o 
  -7   5   0      334.71      301.84      8.30 o 
  -6   5   0       51.27       48.17      1.40 o 
  -5   5   0      721.85      675.64     10.09 o 
  -4   5   0     1300.16     1338.68     13.29 o 
  -3   5   0      126.26      136.83      4.00 o 
  -2   5   0      678.65      783.68      9.89 o 
  -1   5   0        1.48        3.00      0.70 o 
   0   5   0      265.91      268.26     18.44 o 
   1   5   0       20.54       17.19      1.10 o 
   2   5   0        1.00        0.90      0.90 o 
   3   5   0      181.12      180.00      5.40 o 
   4   5   0        0.27       -0.50      1.20 o 
   5   5   0      127.95      114.24      3.60 o 
   6   5   0       73.69       72.46      2.50 o 
   7   5   0       22.06       27.98      2.10 o 
   8   5   0       11.24       12.99      2.00 o 
   9   5   0        1.74        0.80      2.00 o 
 -14   6   0        1.49        6.10      2.10 o 
 -13   6   0        7.00       10.29      1.90 o 
 -12   6   0        0.04        3.60      1.80 o 
 -11   6   0       23.98       18.89      1.80 o 
 -10   6   0       23.69       24.09      1.60 o 
  -9   6   0       14.68       15.39      1.50 o 
  -8   6   0       10.62        7.10      1.30 o 
  -7   6   0      300.67      293.34      8.20 o 
  -6   6   0      223.71      219.98      5.80 o 
  -5   6   0       20.72       16.99      1.10 o 
  -4   6   0      113.57      112.24      3.50 o 
  -3   6   0        0.23        1.20      0.70 o 
  -2   6   0      179.50      206.59      5.90 o 
  -1   6   0       16.90       13.99      1.00 o 
   0   6   0       24.11       26.33      1.10 o 
   1   6   0        3.46        5.60      1.10 o 
   2   6   0       98.35       96.95      2.70 o 
   3   6   0        2.16       -0.10      1.30 o 
   4   6   0       35.47       25.89      1.80 o 
   5   6   0        4.27        3.60      1.50 o 
   6   6   0       38.74       37.28      2.30 o 
   7   6   0        0.62       -1.90      1.90 o 
   8   6   0        0.84       -0.30      2.00 o 
 -14   7   0        1.81       -0.30      2.00 o 
 -13   7   0        0.41       -1.10      1.80 o 
 -12   7   0        9.16        4.50      1.90 o 
 -11   7   0       22.37       23.59      1.80 o 
 -10   7   0        0.47        0.30      1.30 o 
  -9   7   0      413.23      407.98     11.29 o 
  -8   7   0      230.01      235.57      7.00 o 
  -7   7   0       16.93       19.39      1.30 o 
  -6   7   0      114.77      115.04      3.50 o 
  -5   7   0       64.34       57.27      1.70 o 
  -4   7   0      370.87      357.11      8.50 o 
  -3   7   0      168.22      174.51      5.30 o 
  -2   7   0      164.68      170.21      4.90 o 
  -1   7   0       29.61       34.38      1.40 o 
   0   7   0        0.16        0.60      0.71 o 
   1   7   0        0.82        1.40      1.20 o 
   2   7   0        1.40       -0.20      1.20 o 
   3   7   0        2.59        4.30      1.30 o 
   4   7   0       49.32       51.37      2.10 o 
   5   7   0        0.52       -1.80      1.80 o 
   6   7   0        0.19       -1.70      1.70 o 
   7   7   0       16.68       24.49      2.40 o 
 -14   8   0        0.00        0.80      1.90 o 
 -13   8   0        0.05       -0.30      1.70 o 
 -12   8   0        4.82        3.40      1.60 o 
 -11   8   0       27.11       26.19      1.80 o 
 -10   8   0       59.00       60.07      2.20 o 
  -9   8   0        1.35        7.20      1.40 o 
  -8   8   0       95.89       86.25      2.50 o 
  -7   8   0        9.34        9.39      1.30 o 
  -6   8   0       91.99       93.15      2.70 o 
  -5   8   0       43.19       40.98      1.60 o 
  -4   8   0      293.28      288.04      8.30 o 
  -3   8   0      436.81      444.76     10.19 o 
  -2   8   0        2.50        3.40      1.10 o 
  -1   8   0       42.80       42.18      1.70 o 
   0   8   0        0.08        0.10      0.81 o 
   1   8   0       37.70       33.38      1.80 o 
   2   8   0        1.22        2.80      1.30 o 
   3   8   0        8.33        3.80      1.50 o 
   4   8   0       19.82       22.69      2.00 o 
   5   8   0        1.85        1.10      1.80 o 
   6   8   0        4.07        5.60      2.10 o 
 -14   9   0       13.21       16.79      2.20 o 
 -13   9   0        0.78        1.60      1.80 o 
 -12   9   0        0.56       -0.10      1.60 o 
 -11   9   0        5.35        6.90      1.60 o 
 -10   9   0       15.86       13.49      1.70 o 
  -9   9   0       19.16       19.19      1.80 o 
  -8   9   0        1.48       -0.40      1.40 o 
  -7   9   0        0.24        1.10      1.20 o 
  -6   9   0        0.81        2.20      1.20 o 
  -5   9   0       34.02       33.18      1.70 o 
  -4   9   0        0.56        1.70      1.20 o 
  -3   9   0      307.27      291.44      8.10 o 
  -2   9   0       44.47       46.97      1.90 o 
  -1   9   0       41.80       43.68      1.90 o 
   0   9   0        3.38        4.61      0.99 o 
   1   9   0       66.03       59.27      2.30 o 
   2   9   0        0.36       -1.50      1.50 o 
   3   9   0       14.73       18.99      1.90 o 
   4   9   0       13.11       11.29      2.10 o 
   5   9   0       11.57       18.19      2.40 o 
 -14  10   0       21.32       17.49      2.60 o 
 -13  10   0       10.41        2.60      2.40 o 
 -12  10   0        7.29        9.69      1.80 o 
 -11  10   0        9.49       12.09      1.80 o 
 -10  10   0        0.05       -0.40      1.60 o 
  -9  10   0       64.06       55.37      2.40 o 
  -8  10   0      102.91      111.54      3.10 o 
  -7  10   0       68.11       63.37      2.20 o 
  -6  10   0       23.58       21.89      1.60 o 
  -5  10   0      140.09      129.33      4.00 o 
  -4  10   0       97.21       94.75      2.80 o 
  -3  10   0        7.03        7.40      1.40 o 
  -2  10   0        5.54        2.30      1.40 o 
  -1  10   0        1.39       -1.10      1.50 o 
   0  10   0        1.36        5.00      1.55 o 
   1  10   0        3.40        5.50      1.60 o 
   2  10   0        0.01       -1.60      1.60 o 
   3  10   0        0.99        1.30      1.90 o 
   4  10   0        8.00        6.90      2.30 o 
 -14  11   0       26.14       31.78      2.80 o 
 -13  11   0        0.87        0.00      1.90 o 
 -12  11   0        0.00       -1.80      1.80 o 
 -11  11   0       29.94       29.18      2.10 o 
 -10  11   0       57.67       57.47      2.60 o 
  -9  11   0        0.92        7.00      1.50 o 
  -8  11   0        0.01        0.20      1.30 o 
  -7  11   0        4.91        1.10      1.50 o 
  -6  11   0        4.58        5.80      1.50 o 
  -5  11   0        2.30        1.70      1.40 o 
  -4  11   0       10.73        6.50      1.40 o 
  -3  11   0        7.55        7.40      1.40 o 
  -2  11   0        0.01       -1.50      1.50 o 
  -1  11   0        0.96        7.00      1.60 o 
   0  11   0        1.18       -0.96      1.16 o 
   1  11   0        4.77        5.50      1.90 o 
   2  11   0        0.03       -1.00      1.70 o 
   3  11   0        0.05        4.00      1.90 o 
 -13  12   0        4.62        4.60      2.20 o 
 -12  12   0        0.65        0.70      1.80 o 
 -11  12   0        0.01       -1.50      1.70 o 
 -10  12   0       27.82       30.18      2.20 o 
  -9  12   0        2.93        2.50      1.60 o 
  -8  12   0        7.71       10.29      1.60 o 
  -7  12   0       31.02       29.88      2.20 o 
  -6  12   0       15.54       16.59      1.80 o 
  -5  12   0        1.83        1.10      1.50 o 
  -4  12   0        4.16        5.90      1.60 o 
  -3  12   0        5.64       10.59      1.60 o 
  -2  12   0        1.31        0.80      1.70 o 
  -1  12   0        6.15        5.60      1.80 o 
   0  12   0        0.10        0.20      1.60 o 
   1  12   0        1.20       -2.10      2.10 o 
 -13  13   0        0.94        5.40      2.00 o 
 -12  13   0        1.01       -1.10      2.10 o 
 -11  13   0        0.02       -1.70      1.70 o 
 -10  13   0        6.35       10.59      1.90 o 
  -9  13   0        5.79        9.59      1.70 o 
  -8  13   0        4.15        4.00      1.60 o 
  -7  13   0        0.18        0.50      1.50 o 
  -6  13   0        2.97        5.70      1.60 o 
  -5  13   0        6.05        9.49      1.80 o 
  -4  13   0        1.54        3.00      1.80 o 
  -3  13   0        0.01        1.50      1.70 o 
  -2  13   0        0.81        3.00      1.70 o 
  -1  13   0        0.19       -0.70      1.90 o 
   0  13   0        0.20        2.46      2.70 o 
 -11  14   0        0.01        0.30      2.00 o 
 -10  14   0        1.72       -0.10      2.00 o 
  -9  14   0        0.16        1.00      1.80 o 
  -8  14   0        0.00       -0.40      1.80 o 
  -7  14   0        0.28        0.10      1.70 o 
  -6  14   0        0.69        3.20      1.70 o 
  -5  14   0       14.39       14.49      2.30 o 
  -4  14   0        3.53        7.90      2.10 o 
  -3  14   0        1.57        0.30      2.00 o 
  -9  15   0        9.12       11.49      2.30 o 
  -8  15   0       11.97       13.59      2.40 o 
  -7  15   0        0.00       -2.00      2.00 o 
  -6  15   0        1.04        1.00      2.20 o 
   5 -15   1        0.54        2.00      2.60 o 
   6 -15   1        8.90       12.89      2.30 o 
   7 -15   1        0.00       -2.20      2.20 o 
   8 -15   1        2.35        1.70      2.10 o 
   9 -15   1        0.13        0.70      2.10 o 
  10 -15   1        2.12        1.50      2.10 o 
   2 -14   1        1.69        3.50      2.00 o 
   3 -14   1        0.37       -0.20      1.90 o 
   4 -14   1        2.77        3.70      1.80 o 
   5 -14   1        0.01       -1.80      1.80 o 
   6 -14   1        5.43        7.80      1.80 o 
   7 -14   1        1.94        1.80      1.80 o 
   8 -14   1        1.26       -1.90      1.90 o 
   9 -14   1        5.07        4.20      1.80 o 
  10 -14   1        1.10       -0.20      1.80 o 
  11 -14   1        5.29        4.00      2.00 o 
  12 -14   1        0.33        1.60      2.00 o 
   0 -13   1        2.75        3.39      1.45 o 
   1 -13   1        0.36        2.90      1.80 o 
   2 -13   1        3.40        2.00      2.00 o 
   3 -13   1        5.02        9.00      1.90 o 
   4 -13   1       22.02       23.59      2.10 o 
   5 -13   1        6.06       10.09      1.80 o 
   6 -13   1        2.93        7.00      1.70 o 
   7 -13   1        2.07        0.60      1.60 o 
   8 -13   1        0.52        1.00      1.60 o 
   9 -13   1        4.24        5.20      1.70 o 
  10 -13   1        7.79        3.80      1.90 o 
  11 -13   1        5.79        3.50      1.90 o 
  12 -13   1        0.85        5.40      1.80 o 
  13 -13   1        0.00        0.90      2.00 o 
  -2 -12   1        0.15       -0.50      2.10 o 
  -1 -12   1        7.30        2.50      2.30 o 
   0 -12   1        0.50        1.61      1.16 o 
   1 -12   1        0.15        2.90      1.50 o 
   2 -12   1        7.62       10.99      1.70 o 
   3 -12   1        8.27        8.40      1.70 o 
   4 -12   1        0.39       -0.10      1.50 o 
   5 -12   1       12.01        9.39      1.80 o 
   6 -12   1        1.25        4.50      1.60 o 
   7 -12   1        1.32        0.80      1.50 o 
   8 -12   1        3.31        6.00      1.60 o 
   9 -12   1       19.68       20.49      2.10 o 
  10 -12   1        1.86        0.40      1.80 o 
  11 -12   1        0.00       -0.50      1.70 o 
  12 -12   1       18.20       18.69      2.30 o 
  13 -12   1        4.72       -1.00      2.40 o 
  -3 -11   1        0.38       14.59      2.10 o 
  -2 -11   1       11.11        9.29      2.10 o 
  -1 -11   1        0.24       -1.60      1.60 o 
   0 -11   1        0.12       -1.09      1.09 o 
   1 -11   1        4.31        3.80      1.60 o 
   2 -11   1       12.61       15.39      1.70 o 
   3 -11   1        9.19        9.49      1.60 o 
   4 -11   1        1.89        4.50      1.30 o 
   5 -11   1      102.24       93.15      3.10 o 
   6 -11   1        0.94        0.10      1.30 o 
   7 -11   1        0.98        0.50      1.40 o 
   8 -11   1       56.53       54.77      2.40 o 
   9 -11   1      171.38      170.71      5.70 o 
  10 -11   1        0.00       -0.50      1.70 o 
  11 -11   1        0.04       -1.70      1.70 o 
  12 -11   1        2.36        0.50      1.80 o 
  13 -11   1        2.20        4.40      1.80 o 
  14 -11   1        0.05        7.10      2.10 o 
  -5 -10   1        0.15        7.90      2.20 o 
  -4 -10   1        0.06       -0.40      1.80 o 
  -3 -10   1        0.05        1.30      1.70 o 
  -2 -10   1        1.02       -0.60      1.50 o 
  -1 -10   1       17.19       17.29      1.70 o 
   0 -10   1       15.23       15.28      1.16 o 
   1 -10   1        4.36        3.80      1.50 o 
   2 -10   1      132.16      122.73      3.60 o 
   3 -10   1      304.32      280.65      8.30 o 
   4 -10   1       54.10       51.27      2.10 o 
   5 -10   1       56.41       59.27      2.00 o 
   6 -10   1       11.96       12.49      1.40 o 
   7 -10   1       47.52       41.78      2.00 o 
   8 -10   1      234.08      229.58      6.50 o 
   9 -10   1      376.16      370.60     10.19 o 
  10 -10   1        5.82        3.40      1.60 o 
  11 -10   1       15.44       16.19      1.90 o 
  12 -10   1        0.00        1.20      1.60 o 
  13 -10   1        1.60        2.40      1.70 o 
  14 -10   1        0.01       -1.50      2.00 o 
  -6  -9   1        0.62       -1.40      2.00 o 
  -5  -9   1       16.33       23.79      2.20 o 
  -4  -9   1        0.48       -0.50      1.70 o 
  -3  -9   1        0.16       -1.60      1.60 o 
  -2  -9   1        0.06        1.00      1.40 o 
  -1  -9   1        1.92        0.70      1.30 o 
   0  -9   1        6.15        3.68      1.00 o 
   1  -9   1       12.45       14.19      1.40 o 
   2  -9   1        0.16        0.70      1.20 o 
   3  -9   1        5.81        4.50      1.30 o 
   4  -9   1       11.68       11.89      1.30 o 
   5  -9   1      133.16      137.03      3.90 o 
   6  -9   1        0.88        0.10      1.20 o 
   7  -9   1       29.01       29.98      1.70 o 
   8  -9   1        6.17        6.20      1.30 o 
   9  -9   1      189.75      174.71      5.40 o 
  10  -9   1        0.47        2.30      1.30 o 
  11  -9   1        0.43        2.20      1.40 o 
  12  -9   1        0.01       -1.50      1.50 o 
  13  -9   1        0.68        1.30      1.70 o 
  14  -9   1       12.62       18.19      2.50 o 
  -7  -8   1        7.52        7.30      2.20 o 
  -6  -8   1        7.18        6.50      1.90 o 
  -5  -8   1       30.91       30.08      2.30 o 
  -4  -8   1        0.03       -2.20      2.20 o 
  -3  -8   1        7.69        7.40      1.40 o 
  -2  -8   1       17.52        9.69      1.70 o 
  -1  -8   1       43.48       42.88      1.90 o 
   0  -8   1       17.61       19.00      0.99 o 
   1  -8   1        9.68        9.59      1.20 o 
   2  -8   1       77.06       83.75      2.60 o 
   3  -8   1      297.73      282.25      8.30 o 
   4  -8   1       35.28       33.88      1.50 o 
   5  -8   1       47.78       46.77      1.60 o 
   6  -8   1        5.60        5.20      1.20 o 
   7  -8   1       27.64       27.69      1.60 o 
   8  -8   1        6.04        6.50      1.30 o 
   9  -8   1        0.52       -1.30      1.30 o 
  10  -8   1       18.94       21.19      1.70 o 
  11  -8   1        4.25        4.50      1.60 o 
  12  -8   1        0.08        8.70      2.10 o 
  13  -8   1        0.62        2.40      1.70 o 
  14  -8   1        2.20        3.90      2.10 o 
  -8  -7   1       14.20       19.89      2.60 o 
  -7  -7   1       19.23       15.59      2.30 o 
  -6  -7   1        3.74        2.30      1.60 o 
  -5  -7   1       33.42       26.69      2.10 o 
  -4  -7   1        0.13       -0.50      1.40 o 
  -3  -7   1        3.75        6.70      1.40 o 
  -2  -7   1       22.59       22.89      1.50 o 
  -1  -7   1        1.11       -0.70      1.00 o 
   0  -7   1        5.20        3.52      0.71 o 
   1  -7   1        0.78        2.30      0.90 o 
   2  -7   1        1.97        4.80      0.90 o 
   3  -7   1       60.40       62.07      1.90 o 
   4  -7   1       61.30       59.77      1.80 o 
   5  -7   1      166.53      165.81      5.20 o 
   6  -7   1      129.26      140.62      4.10 o 
   7  -7   1       56.11       51.47      1.70 o 
   8  -7   1       28.63       30.88      1.60 o 
   9  -7   1      210.22      218.48      6.40 o 
  10  -7   1        0.61       -0.40      1.30 o 
  11  -7   1        0.01       -1.20      1.50 o 
  12  -7   1        7.88        9.99      1.70 o 
  13  -7   1        0.85        1.70      1.80 o 
  14  -7   1        5.96        4.70      2.30 o 
  -9  -6   1        1.32        0.50      2.20 o 
  -8  -6   1        0.01       -1.90      1.90 o 
  -7  -6   1        9.50       11.09      1.90 o 
  -6  -6   1       15.75       16.99      1.80 o 
  -5  -6   1        3.76        5.80      1.30 o 
  -4  -6   1       61.74       73.26      2.20 o 
  -3  -6   1       20.25       24.79      1.50 o 
  -2  -6   1       43.79       48.47      1.60 o 
  -1  -6   1       14.95       15.49      1.20 o 
   0  -6   1      533.85      572.61      7.21 o 
   1  -6   1      102.36      108.44      3.20 o 
   2  -6   1      180.55      185.90      5.40 o 
   3  -6   1       17.13       12.79      0.90 o 
   4  -6   1       76.00       74.76      2.30 o 
   5  -6   1      189.91      207.09      6.10 o 
   6  -6   1      452.57      496.23      9.79 o 
   7  -6   1       68.06       71.46      2.20 o 
   8  -6   1       48.92       52.17      1.80 o 
   9  -6   1      196.46      186.20      5.10 o 
  10  -6   1        9.29        5.80      1.40 o 
  11  -6   1        0.21        1.60      1.40 o 
  12  -6   1        2.59        2.50      1.80 o 
  13  -6   1        0.50        1.30      1.80 o 
  14  -6   1       51.20       58.17      3.10 o 
  -9  -5   1        0.46       -1.80      2.00 o 
  -8  -5   1        0.35        3.30      1.60 o 
  -7  -5   1       14.31       13.49      1.90 o 
  -6  -5   1        1.74        3.80      1.30 o 
  -5  -5   1       29.43       22.99      1.70 o 
  -4  -5   1      268.04      267.26      7.50 o 
  -3  -5   1      101.87       91.25      2.60 o 
  -2  -5   1        8.48        8.10      0.90 o 
  -1  -5   1      131.58      141.72      4.00 o 
   0  -5   1      680.03      745.78      8.85 o 
   1  -5   1      562.32      608.97      8.70 o 
   2  -5   1      811.84      826.65      9.89 o 
   3  -5   1      305.65      300.54      6.20 o 
   4  -5   1       50.72       44.28      1.40 o 
   5  -5   1        2.41        2.20      0.70 o 
   6  -5   1       95.30       99.45      2.90 o 
   7  -5   1       54.59       53.17      1.80 o 
   8  -5   1        0.32        0.60      1.00 o 
   9  -5   1      104.16       90.95      3.10 o 
  10  -5   1       34.80       33.58      1.80 o 
  11  -5   1        0.15        0.40      1.40 o 
  12  -5   1       20.18       18.49      2.00 o 
  13  -5   1        8.61        6.70      2.00 o 
  14  -5   1       48.13       58.67      3.00 o 
 -10  -4   1        0.09       -1.90      2.10 o 
  -9  -4   1        0.01       -0.50      1.80 o 
  -8  -4   1        0.00        0.70      1.50 o 
  -7  -4   1       19.90       20.09      1.70 o 
  -6  -4   1        4.16        3.40      1.40 o 
  -5  -4   1       84.00       78.66      2.50 o 
  -4  -4   1       88.20       86.25      2.70 o 
  -3  -4   1        1.32        2.10      0.90 o 
  -2  -4   1       36.46       36.28      1.20 o 
  -1  -4   1     1174.96     1189.26     12.09 o 
   0  -4   1     1351.97     1421.81     36.13 o 
   1  -4   1      520.91      528.02      7.00 o 
   2  -4   1       31.39       30.38      0.80 o 
   3  -4   1      229.40      244.47      5.00 o 
   4  -4   1      164.46      151.82      4.50 o 
   5  -4   1       33.51       37.48      1.10 o 
   6  -4   1       43.53       48.27      1.50 o 
   7  -4   1       54.94       49.97      1.50 o 
   8  -4   1        3.36        2.40      1.20 o 
   9  -4   1      136.50      141.32      4.30 o 
  10  -4   1        0.14        0.60      1.30 o 
  11  -4   1        3.21        5.50      1.60 o 
  12  -4   1        1.04        1.40      1.60 o 
  13  -4   1        0.01        2.00      1.90 o 
  14  -4   1        1.25        2.00      2.30 o 
 -11  -3   1        7.15        8.30      2.30 o 
 -10  -3   1       19.26       24.89      2.20 o 
  -9  -3   1        0.09        1.90      1.50 o 
  -8  -3   1        1.83        3.70      1.30 o 
  -7  -3   1       59.33       50.77      2.00 o 
  -6  -3   1        4.57        2.90      1.30 o 
  -5  -3   1       12.03       14.19      1.20 o 
  -4  -3   1        4.15        4.10      0.90 o 
  -3  -3   1      410.48      431.97      8.10 o 
  -2  -3   1      207.83      200.89      5.00 o 
  -1  -3   1      157.27      166.61      4.10 o 
   0  -3   1     6104.78     6053.87     20.09 o 
   1  -3   1     3142.48     3051.15     14.09 o 
   2  -3   1     5264.73     5040.08     18.49 o 
   3  -3   1     1758.41     1745.06     12.09 o 
   4  -3   1       52.19       47.97      1.50 o 
   5  -3   1      880.86      929.00     11.09 o 
   6  -3   1       46.91       50.37      1.60 o 
   7  -3   1        1.82       -0.60      1.00 o 
   8  -3   1        4.70        4.30      1.20 o 
   9  -3   1       13.45        8.40      1.40 o 
  10  -3   1      121.47      115.64      3.30 o 
  11  -3   1       10.26        7.50      1.80 o 
  12  -3   1       12.11       10.39      1.90 o 
  13  -3   1        4.63        7.30      2.00 o 
 -11  -2   1       22.46       23.89      2.40 o 
 -10  -2   1        3.54        8.50      1.90 o 
  -9  -2   1        7.29        9.39      1.70 o 
  -8  -2   1        5.19        5.40      1.30 o 
  -7  -2   1        6.45        6.70      1.30 o 
  -6  -2   1        1.43        0.40      1.10 o 
  -5  -2   1       21.97       26.49      1.20 o 
  -4  -2   1       30.55       28.28      1.10 o 
  -3  -2   1       17.23       14.39      0.80 o 
  -2  -2   1       62.06       58.97      1.80 o 
  -1  -2   1     1637.18     1589.84     10.09 o 
   0  -2   1     2623.87     2548.28      8.80 o 
   1  -2   1     3957.04     3705.40     42.18 o 
   2  -2   1     9259.13     8830.84     73.46 o 
   3  -2   1      121.27      124.23      3.40 o 
   4  -2   1      151.57      165.01      4.30 o 
   5  -2   1     3497.55     3902.80     22.89 o 
   6  -2   1        0.27        1.60      0.80 o 
   7  -2   1       31.70       25.99      1.40 o 
   8  -2   1        1.78        2.30      1.10 o 
   9  -2   1        9.76        3.80      1.30 o 
  10  -2   1       35.05       36.28      2.00 o 
  11  -2   1        8.30        3.50      2.10 o 
  12  -2   1        1.32        5.80      1.70 o 
  13  -2   1       28.32       30.68      2.80 o 
 -12  -1   1        5.18        6.60      2.20 o 
 -11  -1   1       26.79       24.39      2.30 o 
 -10  -1   1        4.26        5.60      1.60 o 
  -9  -1   1       31.10       28.68      1.80 o 
  -8  -1   1       16.69       17.19      1.40 o 
  -7  -1   1       67.21       68.76      2.10 o 
  -6  -1   1       29.99       30.88      1.30 o 
  -5  -1   1       59.79       64.37      2.00 o 
  -4  -1   1       84.18       93.55      2.70 o 
  -3  -1   1       68.98       85.35      2.70 o 
  -2  -1   1        0.60       -0.10      0.60 o 
  -1  -1   1      785.74      801.57      5.80 o 
   0  -1   1        1.07        6.00      0.28 o 
   1  -1   1       26.80       26.39      0.70 o 
   3  -1   1      495.06      488.34      6.40 o 
   4  -1   1        3.37        6.30      0.70 o 
   5  -1   1       92.54       98.05      3.00 o 
   6  -1   1       67.60       62.87      1.80 o 
   7  -1   1       57.11       64.77      1.90 o 
   8  -1   1        0.39       -0.90      1.20 o 
   9  -1   1       24.26       16.79      1.60 o 
  10  -1   1        0.31        1.90      1.40 o 
  11  -1   1        0.56        2.70      1.60 o 
  12  -1   1        0.55        3.20      1.80 o 
 -12   0   1        2.30        1.40      1.90 o 
 -11   0   1        0.44        0.40      1.70 o 
 -10   0   1       58.17       56.27      2.40 o 
  -9   0   1        0.08        0.00      1.20 o 
  -8   0   1       44.89       38.48      1.80 o 
  -7   0   1        0.44       -1.10      1.10 o 
  -6   0   1        8.98        8.70      1.00 o 
  -5   0   1     3928.88     4232.62     24.59 o 
  -4   0   1       18.70       19.49      0.80 o 
  -3   0   1      192.83      199.59      4.20 o 
  -2   0   1     8540.03     7945.02     66.96 o 
  -1   0   1     1476.59     1425.13      6.40 o 
   0   0   1     1427.18     1379.95     12.39 o 
   1   0   1      100.10       84.45      2.10 o 
   2   0   1      261.15      269.75      4.40 o 
   3   0   1      535.09      564.20      7.40 o 
   4   0   1       29.71       33.68      1.10 o 
   5   0   1      696.33      698.52     10.89 o 
   6   0   1       11.13       10.49      1.10 o 
   7   0   1        1.07        0.90      1.20 o 
   8   0   1       22.37       26.79      1.60 o 
   9   0   1       13.91       11.39      1.60 o 
  10   0   1        6.86        5.20      1.70 o 
  11   0   1        4.73        4.50      1.80 o 
  12   0   1       12.72        3.10      2.60 o 
 -13   1   1        8.29       14.29      2.40 o 
 -12   1   1        0.18        0.50      1.70 o 
 -11   1   1       13.54       10.39      1.70 o 
 -10   1   1       74.82       65.06      2.40 o 
  -9   1   1        0.13       -2.30      2.30 o 
  -8   1   1       76.94       70.66      2.30 o 
  -7   1   1      137.75      147.72      4.50 o 
  -6   1   1        8.66        9.69      1.00 o 
  -5   1   1     1490.00     1604.04     14.49 o 
  -4   1   1      197.84      207.19      4.80 o 
  -3   1   1      815.66      861.54      8.00 o 
  -2   1   1        4.46        4.30      0.50 o 
  -1   1   1       56.99       56.07      1.50 o 
   0   1   1     1545.58     1474.20      8.35 o 
   1   1   1      703.63      712.02      6.70 o 
   2   1   1       35.33       33.08      1.00 o 
   3   1   1       18.15       23.29      0.90 o 
   4   1   1      939.66      971.28     12.09 o 
   5   1   1        2.78        0.70      0.90 o 
   6   1   1        1.18        1.30      1.10 o 
   7   1   1       38.87       31.38      1.70 o 
   8   1   1        3.21        3.10      1.30 o 
   9   1   1        4.14        2.30      1.50 o 
  10   1   1       23.45       23.89      2.20 o 
  11   1   1        1.58       -1.90      1.90 o 
 -13   2   1        6.35       10.29      2.20 o 
 -12   2   1       27.07       30.88      2.20 o 
 -11   2   1        0.14       -0.30      1.50 o 
 -10   2   1        2.56        6.50      1.40 o 
  -9   2   1        4.06        5.40      1.30 o 
  -8   2   1        5.05        5.90      1.20 o 
  -7   2   1      429.46      472.94      9.69 o 
  -6   2   1      321.62      360.31      7.70 o 
  -5   2   1       37.32       43.68      1.30 o 
  -4   2   1      162.54      184.10      4.40 o 
  -3   2   1     8464.80     7918.53     80.66 o 
  -2   2   1     1748.83     1640.72      9.99 o 
  -1   2   1     6067.65     5934.80     61.17 o 
   0   2   1       32.79       35.75      0.74 o 
   1   2   1      658.60      720.41      8.00 o 
   2   2   1       27.87       22.79      0.90 o 
   3   2   1      667.16      711.22     10.19 o 
   4   2   1       52.64       50.77      1.50 o 
   5   2   1      118.18      121.83      3.60 o 
   6   2   1       75.12       75.56      2.20 o 
   7   2   1       50.08       48.87      2.00 o 
   8   2   1        0.01       -1.10      1.40 o 
   9   2   1        0.25        3.50      1.60 o 
  10   2   1       14.95       16.89      2.00 o 
  11   2   1        0.30        2.00      2.10 o 
 -14   3   1       14.63       18.99      2.70 o 
 -13   3   1        2.64        3.00      2.00 o 
 -12   3   1       15.34        7.90      2.10 o 
 -11   3   1        3.47        2.40      1.40 o 
 -10   3   1       39.99       35.38      1.90 o 
  -9   3   1        3.41        3.80      1.30 o 
  -8   3   1       42.68       42.98      1.60 o 
  -7   3   1       48.62       47.07      1.50 o 
  -6   3   1      141.13      155.92      4.50 o 
  -5   3   1        8.87        6.60      0.70 o 
  -4   3   1      216.96      206.09      5.10 o 
  -3   3   1      792.38      814.46      8.50 o 
  -2   3   1     2947.99     2921.52     15.29 o 
  -1   3   1      284.85      287.35      5.10 o 
   0   3   1       29.45       31.05      0.65 o 
   1   3   1      909.50      897.92     10.39 o 
   2   3   1       30.12       36.28      1.20 o 
   3   3   1       64.25       56.67      1.60 o 
   4   3   1      362.96      331.22      8.80 o 
   5   3   1       36.37       32.38      1.70 o 
   6   3   1       36.77       31.08      1.70 o 
   7   3   1        0.04       -0.10      1.40 o 
   8   3   1        0.33       -0.60      1.60 o 
   9   3   1        5.33       10.49      1.70 o 
  10   3   1        3.11        5.10      2.00 o 
 -14   4   1       22.75       23.09      2.60 o 
 -13   4   1        2.62        5.90      1.70 o 
 -12   4   1       18.20       19.49      1.90 o 
 -11   4   1        0.21        3.30      1.30 o 
 -10   4   1       16.85       13.19      1.50 o 
  -9   4   1       88.13       86.15      2.50 o 
  -8   4   1        3.17        4.80      1.10 o 
  -7   4   1        9.21        8.80      1.00 o 
  -6   4   1        5.20        2.90      0.80 o 
  -5   4   1      128.70      127.93      3.90 o 
  -4   4   1     1003.91      950.39     10.69 o 
  -3   4   1      334.64      319.43      6.00 o 
  -2   4   1      777.24      750.00      9.00 o 
  -1   4   1      618.54      611.07      8.40 o 
   0   4   1     2458.60     2708.05     44.28 o 
   1   4   1      166.23      178.30      4.80 o 
   2   4   1       36.72       34.58      1.50 o 
   3   4   1      430.02      377.70      9.20 o 
   4   4   1      239.23      229.18      7.10 o 
   5   4   1       28.36       19.79      1.60 o 
   6   4   1       82.68       72.16      2.50 o 
   7   4   1       22.71       25.19      2.00 o 
   8   4   1        1.77        0.90      1.70 o 
   9   4   1        8.16       11.79      2.00 o 
 -14   5   1       14.19       12.99      2.40 o 
 -13   5   1        5.65        4.50      1.90 o 
 -12   5   1       24.84       24.79      2.30 o 
 -11   5   1       11.84       12.49      1.50 o 
 -10   5   1       29.91       24.59      1.70 o 
  -9   5   1      267.41      249.47      7.60 o 
  -8   5   1        0.84        1.50      1.10 o 
  -7   5   1      113.98      109.24      3.20 o 
  -6   5   1      154.90      166.61      4.90 o 
  -5   5   1       22.17       19.49      1.00 o 
  -4   5   1     1066.36     1132.19     12.59 o 
  -3   5   1      310.61      323.33      6.70 o 
  -2   5   1      398.17      392.69      7.60 o 
  -1   5   1      106.34      105.14      2.90 o 
   0   5   1        0.60        0.10      0.57 o 
   1   5   1      372.80      396.59      8.90 o 
   2   5   1       18.67       21.39      1.40 o 
   3   5   1      244.22      218.28      6.80 o 
   4   5   1       29.96       30.38      1.80 o 
   5   5   1       54.59       46.47      2.00 o 
   6   5   1       16.35       16.39      1.90 o 
   7   5   1       62.28       65.36      2.80 o 
   8   5   1        4.52        6.40      2.00 o 
   9   5   1       10.30       15.89      2.50 o 
 -14   6   1       21.49       21.69      2.40 o 
 -13   6   1        0.57        0.20      1.80 o 
 -12   6   1        0.57       -0.80      1.50 o 
 -11   6   1        3.91        6.30      1.40 o 
 -10   6   1       47.51       49.87      2.00 o 
  -9   6   1       57.94       65.56      2.20 o 
  -8   6   1       40.86       41.48      1.70 o 
  -7   6   1      239.92      239.57      6.50 o 
  -6   6   1        9.33       13.09      1.00 o 
  -5   6   1      101.33      100.25      3.10 o 
  -4   6   1        0.10       -0.80      0.80 o 
  -3   6   1        7.78        7.60      0.90 o 
  -2   6   1        2.01        1.80      0.80 o 
  -1   6   1      778.81      821.76     12.29 o 
   0   6   1      110.64      112.18      5.60 o 
   1   6   1      124.41      126.43      3.90 o 
   2   6   1       41.86       40.68      1.80 o 
   3   6   1       47.04       48.27      1.90 o 
   4   6   1        4.33        1.40      1.40 o 
   5   6   1       28.18       35.28      2.10 o 
   6   6   1        6.77        4.50      1.70 o 
   7   6   1       15.35       17.89      2.10 o 
   8   6   1        9.66       16.79      2.30 o 
 -14   7   1       43.30       41.88      3.00 o 
 -13   7   1        0.09        3.20      1.60 o 
 -12   7   1        4.28        7.00      1.70 o 
 -11   7   1       92.00       92.15      2.70 o 
 -10   7   1       42.84       40.58      2.00 o 
  -9   7   1      209.97      206.29      6.40 o 
  -8   7   1       19.37       19.29      1.60 o 
  -7   7   1      189.84      177.30      5.40 o 
  -6   7   1        7.75        7.70      1.10 o 
  -5   7   1       19.03       18.99      1.40 o 
  -4   7   1       67.69       67.56      2.20 o 
  -3   7   1       38.28       35.58      1.40 o 
  -2   7   1       26.05       27.69      1.30 o 
  -1   7   1       33.90       32.98      1.40 o 
   0   7   1        3.09        4.90      1.70 o 
   1   7   1       61.54       69.46      2.20 o 
   2   7   1        0.03        3.10      1.20 o 
   3   7   1        0.09       -0.90      1.30 o 
   4   7   1        0.06        0.20      1.50 o 
   5   7   1       51.37       54.27      2.50 o 
   6   7   1        8.78        8.40      2.10 o 
   7   7   1       17.12       26.39      2.60 o 
 -14   8   1       11.55       10.49      2.40 o 
 -13   8   1       20.35       24.79      2.10 o 
 -12   8   1        0.00        0.10      1.60 o 
 -11   8   1        1.22        2.40      1.50 o 
 -10   8   1       70.51       75.86      2.40 o 
  -9   8   1      250.16      241.17      7.20 o 
  -8   8   1      557.35      525.32     12.39 o 
  -7   8   1        1.98        0.10      1.20 o 
  -6   8   1        0.22        1.60      1.10 o 
  -5   8   1        8.22        8.90      1.30 o 
  -4   8   1        3.07        4.60      1.10 o 
  -3   8   1      297.29      296.64      7.80 o 
  -2   8   1       74.14       67.16      2.10 o 
  -1   8   1       34.09       30.28      1.70 o 
   0   8   1       34.55       32.98      1.20 o 
   1   8   1      116.38      102.84      2.60 o 
   2   8   1        0.37        2.80      1.30 o 
   3   8   1        3.24        5.80      1.60 o 
   4   8   1        4.60        4.90      1.70 o 
   5   8   1        8.55       11.99      2.00 o 
   6   8   1        0.60        1.80      2.00 o 
 -14   9   1        1.28       -1.50      2.10 o 
 -13   9   1        0.17       -1.80      1.80 o 
 -12   9   1        0.10       -0.40      1.50 o 
 -11   9   1        3.55        4.00      1.60 o 
 -10   9   1       36.87       33.28      2.00 o 
  -9   9   1      477.57      455.25     12.39 o 
  -8   9   1        0.22       -0.90      1.30 o 
  -7   9   1        1.42       -1.40      1.40 o 
  -6   9   1        4.80        4.80      1.30 o 
  -5   9   1      288.59      294.24      8.40 o 
  -4   9   1       19.60       21.89      1.70 o 
  -3   9   1        7.80        6.10      1.40 o 
  -2   9   1        0.27       -1.30      1.30 o 
  -1   9   1        5.01        3.80      1.30 o 
   0   9   1       21.23       18.97      2.50 o 
   1   9   1        8.17        8.50      1.60 o 
   2   9   1        3.93        3.70      1.60 o 
   3   9   1        2.12        0.30      1.70 o 
   4   9   1        2.08        8.60      2.20 o 
   5   9   1        2.18        3.70      2.10 o 
 -14  10   1        0.27       -0.10      2.00 o 
 -13  10   1       19.77       18.29      2.30 o 
 -12  10   1        9.51        8.60      1.90 o 
 -11  10   1       18.32       18.89      2.00 o 
 -10  10   1       14.93       16.89      1.80 o 
  -9  10   1       32.92       37.98      2.10 o 
  -8  10   1        8.01        6.30      1.50 o 
  -7  10   1       20.76       20.49      1.60 o 
  -6  10   1        0.70        1.30      1.30 o 
  -5  10   1       49.15       47.37      2.10 o 
  -4  10   1       13.98       11.29      1.50 o 
  -3  10   1        0.31        3.10      1.20 o 
  -2  10   1       11.12       15.59      1.60 o 
  -1  10   1        0.07        1.40      1.30 o 
   0  10   1        1.82        0.87      1.05 o 
   1  10   1        0.62        1.00      1.50 o 
   2  10   1        0.88       -1.20      1.80 o 
   3  10   1        0.13       -1.40      1.80 o 
 -14  11   1        0.17        0.30      2.00 o 
 -13  11   1       14.10       14.59      2.10 o 
 -12  11   1        4.83        5.60      1.90 o 
 -11  11   1        3.31        1.90      1.80 o 
 -10  11   1       12.32       14.29      1.80 o 
  -9  11   1       30.22       17.79      2.30 o 
  -8  11   1       20.75       20.29      1.70 o 
  -7  11   1        0.22        1.80      1.30 o 
  -6  11   1       95.94       86.45      2.70 o 
  -5  11   1        0.74       -0.20      1.30 o 
  -4  11   1        0.12       -0.50      1.30 o 
  -3  11   1        0.23       -0.60      1.40 o 
  -2  11   1        0.44        3.20      1.50 o 
  -1  11   1        1.21        5.20      1.50 o 
   0  11   1        0.02       -2.02      4.15 o 
   1  11   1        5.70       11.49      1.80 o 
   2  11   1        5.20       -0.70      2.50 o 
 -13  12   1        0.02       -1.40      2.10 o 
 -12  12   1        1.74        8.40      2.10 o 
 -11  12   1        0.02        0.20      1.80 o 
 -10  12   1        7.82        9.79      1.70 o 
  -9  12   1        1.28        0.30      1.50 o 
  -8  12   1        0.11       -1.40      1.60 o 
  -7  12   1        5.13        2.40      1.60 o 
  -6  12   1        0.03       15.69      2.10 o 
  -5  12   1        4.96        6.30      1.60 o 
  -4  12   1       35.03       37.08      2.30 o 
  -3  12   1        9.80        9.79      1.90 o 
  -2  12   1       19.28       18.69      2.10 o 
  -1  12   1       14.35       16.59      2.20 o 
   0  12   1        1.93        2.92      1.38 o 
   1  12   1        0.84       -0.50      2.00 o 
 -12  13   1        7.42       12.99      2.30 o 
 -11  13   1        0.71        3.00      1.90 o 
 -10  13   1        6.07        4.40      1.80 o 
  -9  13   1        0.28       -0.30      1.70 o 
  -8  13   1        5.18        1.30      1.90 o 
  -7  13   1        5.79        5.30      1.80 o 
  -6  13   1        2.75        4.50      1.80 o 
  -5  13   1        0.01       -1.80      1.80 o 
  -4  13   1        3.91       -2.30      2.30 o 
  -3  13   1        5.62        8.60      1.80 o 
  -2  13   1        4.45        4.40      2.00 o 
  -1  13   1        4.92        9.20      2.20 o 
 -11  14   1        4.59        7.80      2.20 o 
 -10  14   1        0.04       -2.60      2.60 o 
  -9  14   1        0.02        2.80      1.90 o 
  -8  14   1        2.28        3.80      1.90 o 
  -7  14   1        0.02       -1.90      1.90 o 
  -6  14   1        0.10        1.50      2.00 o 
  -5  14   1        0.01        1.10      2.00 o 
  -4  14   1       16.43       21.59      2.40 o 
   4 -15   2        5.13        3.00      2.20 o 
   5 -15   2       11.75       14.79      2.40 o 
   6 -15   2        0.37       -2.20      2.20 o 
   7 -15   2        6.52        7.90      2.10 o 
   8 -15   2        0.11       -0.40      2.00 o 
   9 -15   2        3.35        0.80      2.10 o 
  10 -15   2        1.17        3.00      2.10 o 
   1 -14   2        6.93        6.00      2.40 o 
   2 -14   2        4.40        6.50      2.10 o 
   3 -14   2        6.58        2.80      2.00 o 
   4 -14   2        1.38        1.50      1.80 o 
   5 -14   2        6.24        8.80      1.90 o 
   6 -14   2       16.29       18.29      2.10 o 
   7 -14   2        4.66       -0.30      1.90 o 
   8 -14   2        9.86       10.69      2.00 o 
   9 -14   2       14.78       14.79      2.20 o 
  10 -14   2       17.88       15.89      2.20 o 
  11 -14   2        1.62       -2.00      2.30 o 
  12 -14   2       10.22       11.39      2.20 o 
  -1 -13   2        8.24       14.29      2.50 o 
   0 -13   2        6.03        8.91      1.41 o 
   1 -13   2        0.01        0.90      1.70 o 
   2 -13   2        5.37       10.69      2.00 o 
   3 -13   2        5.86        6.70      1.70 o 
   4 -13   2       19.85       24.09      2.10 o 
   5 -13   2       18.95       21.39      2.00 o 
   6 -13   2        8.84        6.10      2.00 o 
   7 -13   2        1.21        1.40      1.60 o 
   8 -13   2        2.18        4.50      1.50 o 
   9 -13   2       26.34       32.58      2.30 o 
  10 -13   2        7.90        8.70      1.90 o 
  11 -13   2        0.27        5.20      1.70 o 
  12 -13   2        3.33        5.80      1.90 o 
  13 -13   2        0.05       -1.30      2.00 o 
  -2 -12   2       11.35       22.09      2.60 o 
  -1 -12   2        0.00       -0.70      1.80 o 
   0 -12   2        2.97        3.30      1.24 o 
   1 -12   2        2.32        1.20      1.70 o 
   2 -12   2        2.86        0.50      1.60 o 
   3 -12   2       10.27       16.09      1.70 o 
   4 -12   2       15.68       15.19      1.80 o 
   5 -12   2        9.12        8.10      1.60 o 
   6 -12   2        1.17       -0.30      1.40 o 
   7 -12   2        3.70        1.90      1.50 o 
   8 -12   2       72.56       67.06      2.70 o 
   9 -12   2       13.48       12.89      1.90 o 
  10 -12   2        0.31        0.90      1.60 o 
  11 -12   2        0.95        1.40      1.70 o 
  12 -12   2        5.25        5.30      1.90 o 
  13 -12   2        4.25        4.00      2.00 o 
  -4 -11   2        9.96        9.69      2.70 o 
  -3 -11   2        0.00        0.70      1.80 o 
  -2 -11   2       14.03       16.99      1.90 o 
  -1 -11   2        1.11        0.40      1.60 o 
   0 -11   2        0.15       -0.69      1.05 o 
   1 -11   2        0.51        1.40      1.30 o 
   2 -11   2       87.01       92.05      2.80 o 
   3 -11   2        5.31        7.10      1.50 o 
   4 -11   2        0.00       -1.50      1.50 o 
   5 -11   2        1.79        3.20      1.20 o 
   6 -11   2       28.35       26.49      1.80 o 
   7 -11   2        8.69        9.99      1.40 o 
   8 -11   2        0.06       -0.10      1.50 o 
   9 -11   2       17.28       17.09      1.80 o 
  10 -11   2        8.68        5.70      1.80 o 
  11 -11   2        6.43        6.00      1.80 o 
  12 -11   2       10.18        9.99      2.00 o 
  13 -11   2       13.80       18.09      2.10 o 
  14 -11   2        6.55        6.00      2.20 o 
  -5 -10   2        5.42        5.40      2.10 o 
  -4 -10   2        5.69        5.60      1.80 o 
  -3 -10   2        1.72       -2.10      2.10 o 
  -2 -10   2        5.13        5.00      1.60 o 
  -1 -10   2       17.73       16.59      1.60 o 
   0 -10   2        1.62        5.01      0.95 o 
   1 -10   2       15.01       16.79      1.50 o 
   2 -10   2       77.02       81.76      2.40 o 
   3 -10   2       21.01       19.29      1.60 o 
   4 -10   2       91.15       86.65      2.70 o 
   5 -10   2       35.66       35.48      1.80 o 
   6 -10   2        4.68        4.80      1.30 o 
   7 -10   2       18.55       17.49      1.50 o 
   8 -10   2       18.65       17.59      1.70 o 
   9 -10   2       27.54       28.78      1.90 o 
  10 -10   2       13.86       15.99      1.80 o 
  11 -10   2        7.64        6.60      1.70 o 
  12 -10   2        0.82        3.30      1.70 o 
  13 -10   2        0.74        0.60      1.70 o 
  14 -10   2        0.23       -2.20      2.20 o 
  -6  -9   2        1.79        1.60      2.10 o 
  -5  -9   2        0.23        0.10      1.70 o 
  -4  -9   2       35.31       38.28      2.50 o 
  -3  -9   2        0.13       -0.30      1.40 o 
  -2  -9   2        3.75       -0.50      1.40 o 
  -1  -9   2        0.07        1.30      1.20 o 
   0  -9   2        5.85        2.05      0.92 o 
   1  -9   2       45.87       45.08      1.90 o 
   2  -9   2        3.93        6.20      1.20 o 
   3  -9   2       82.53       79.56      2.50 o 
   4  -9   2      161.80      170.71      4.90 o 
   5  -9   2      118.09      120.93      3.50 o 
   6  -9   2        0.01        1.60      1.10 o 
   7  -9   2       29.61       28.28      1.60 o 
   8  -9   2       54.01       52.87      2.00 o 
   9  -9   2        0.35       -0.40      1.40 o 
  10  -9   2        0.04       -0.40      1.40 o 
  11  -9   2       31.40       25.89      2.10 o 
  12  -9   2        0.28       -1.80      1.80 o 
  13  -9   2        2.75        2.40      1.80 o 
  14  -9   2        1.73        1.30      2.10 o 
  -7  -8   2        0.05        1.80      2.00 o 
  -6  -8   2        0.14        1.00      1.70 o 
  -5  -8   2        8.96       10.69      1.80 o 
  -4  -8   2        0.24        0.10      1.40 o 
  -3  -8   2        6.60        5.50      1.40 o 
  -2  -8   2        7.01        6.20      1.40 o 
  -1  -8   2       71.59       63.87      2.10 o 
   0  -8   2       21.69       24.89      1.06 o 
   1  -8   2      117.92      111.34      3.20 o 
   2  -8   2      157.04      157.32      4.80 o 
   3  -8   2       11.88       11.59      1.20 o 
   4  -8   2        4.00        1.10      1.00 o 
   5  -8   2        6.67        7.30      1.00 o 
   6  -8   2        4.94        4.50      1.10 o 
   7  -8   2        0.03       -0.50      1.20 o 
   8  -8   2        1.56        0.50      1.20 o 
   9  -8   2       21.33       19.29      1.80 o 
  10  -8   2        3.34        4.40      1.40 o 
  11  -8   2       35.62       35.58      2.20 o 
  12  -8   2        0.49        0.60      1.60 o 
  13  -8   2        0.99        1.50      1.80 o 
  14  -8   2       30.88       43.28      2.90 o 
  -8  -7   2        1.93       -2.30      2.30 o 
  -7  -7   2        6.24        7.90      1.80 o 
  -6  -7   2       15.74       12.69      1.90 o 
  -5  -7   2       29.73       28.78      1.90 o 
  -4  -7   2       29.81       31.18      1.80 o 
  -3  -7   2        0.01       -0.70      1.20 o 
  -2  -7   2       37.44       32.28      1.70 o 
  -1  -7   2       85.73       84.75      2.50 o 
   0  -7   2       14.26       13.72      1.45 o 
   1  -7   2       41.81       42.58      1.40 o 
   2  -7   2        7.22        7.60      1.00 o 
   3  -7   2      397.33      434.97      8.90 o 
   4  -7   2       44.59       48.37      1.40 o 
   5  -7   2       33.84       31.68      1.30 o 
   6  -7   2      108.21      110.74      3.50 o 
   7  -7   2       81.17       80.66      2.50 o 
   8  -7   2        1.03       -0.10      1.20 o 
   9  -7   2       23.60       23.39      1.70 o 
  10  -7   2       77.23       77.26      2.40 o 
  11  -7   2       22.69       22.49      1.90 o 
  12  -7   2        2.05        1.90      1.60 o 
  13  -7   2        7.30       11.09      1.90 o 
  14  -7   2       15.54       14.59      2.50 o 
  -9  -6   2        0.05       -1.40      2.00 o 
  -8  -6   2        0.97        0.00      1.80 o 
  -7  -6   2        0.90       -1.70      1.70 o 
  -6  -6   2       15.15       17.09      1.70 o 
  -5  -6   2       44.02       46.28      2.00 o 
  -4  -6   2        3.08        4.50      1.20 o 
  -3  -6   2        2.07        1.60      1.20 o 
  -2  -6   2      198.74      187.00      5.90 o 
  -1  -6   2      243.81      283.25      7.60 o 
   0  -6   2       88.28      107.62      4.20 o 
   1  -6   2      157.97      147.22      4.30 o 
   2  -6   2       61.78       58.27      1.70 o 
   3  -6   2      206.40      216.68      5.90 o 
   4  -6   2       90.95       97.45      2.80 o 
   5  -6   2      229.27      227.68      6.30 o 
   6  -6   2      164.08      168.91      4.70 o 
   7  -6   2        3.07        4.20      1.00 o 
   8  -6   2       67.51       63.77      2.00 o 
   9  -6   2      216.54      194.40      5.70 o 
  10  -6   2       10.49        8.80      1.50 o 
  11  -6   2       45.71       37.78      2.20 o 
  12  -6   2       76.70       81.56      2.90 o 
  13  -6   2       47.21       52.47      2.90 o 
  14  -6   2        0.74        6.20      2.10 o 
 -10  -5   2        0.06        2.10      2.00 o 
  -9  -5   2       11.34        8.30      2.10 o 
  -8  -5   2        0.88       -1.70      1.70 o 
  -7  -5   2        8.92        7.50      1.60 o 
  -6  -5   2       58.08       57.67      2.30 o 
  -5  -5   2      157.27      157.22      4.90 o 
  -4  -5   2      131.21      133.03      4.20 o 
  -3  -5   2        3.76        3.30      1.00 o 
  -2  -5   2      152.47      166.01      5.00 o 
  -1  -5   2      679.63      681.73     10.29 o 
   0  -5   2     1173.16     1197.98      8.87 o 
   1  -5   2      593.34      606.87      8.60 o 
   2  -5   2      252.19      279.95      5.80 o 
   3  -5   2       24.56       26.59      0.90 o 
   4  -5   2        5.87        5.20      0.70 o 
   5  -5   2       57.74       54.97      1.70 o 
   6  -5   2       35.13       39.48      1.30 o 
   7  -5   2        0.00        1.40      0.90 o 
   8  -5   2      225.88      227.08      6.80 o 
   9  -5   2      189.80      165.61      4.70 o 
  10  -5   2      117.19      109.74      3.40 o 
  11  -5   2       26.82       24.89      2.00 o 
  12  -5   2        7.00        8.60      1.90 o 
  13  -5   2       25.00       32.88      2.40 o 
 -10  -4   2       10.97       11.29      2.10 o 
  -9  -4   2        0.96        1.20      1.60 o 
  -8  -4   2        9.41       11.59      1.70 o 
  -7  -4   2        5.63        9.39      1.50 o 
  -6  -4   2      364.65      346.21      9.10 o 
  -5  -4   2       10.69        9.79      1.40 o 
  -4  -4   2       38.04       34.68      1.40 o 
  -3  -4   2       70.50       57.57      1.60 o 
  -2  -4   2      202.49      223.88      5.70 o 
  -1  -4   2        3.20        2.00      0.70 o 
   0  -4   2      575.11      556.71      8.20 o 
   1  -4   2      273.25      255.66      5.00 o 
   2  -4   2       70.05       82.06      2.40 o 
   3  -4   2      177.02      190.80      4.60 o 
   4  -4   2      189.71      194.20      5.10 o 
   5  -4   2      416.90      487.54      8.60 o 
   6  -4   2      176.49      217.48      6.40 o 
   7  -4   2      134.18      142.72      4.30 o 
   8  -4   2       35.59       38.08      1.70 o 
   9  -4   2       78.16       73.46      2.20 o 
  10  -4   2       31.72       29.08      1.80 o 
  11  -4   2        1.57        0.60      1.50 o 
  12  -4   2        5.60        4.80      1.80 o 
  13  -4   2        0.13       -1.90      1.90 o 
 -11  -3   2        0.19        1.90      1.90 o 
 -10  -3   2       56.47       61.57      3.10 o 
  -9  -3   2        3.88        3.30      1.60 o 
  -8  -3   2        5.46       -0.90      1.50 o 
  -7  -3   2       17.47       12.89      1.60 o 
  -6  -3   2       48.97       46.57      1.80 o 
  -5  -3   2      230.05      229.78      6.50 o 
  -4  -3   2       22.21       22.49      1.10 o 
  -3  -3   2      310.74      315.53      6.80 o 
  -2  -3   2       46.18       51.97      1.50 o 
  -1  -3   2      166.18      164.71      4.10 o 
   0  -3   2      668.16      622.59     10.54 o 
   1  -3   2      253.20      239.77      4.20 o 
   2  -3   2      747.17      797.47      7.80 o 
   3  -3   2       15.01       16.09      0.70 o 
   4  -3   2       10.93        9.00      0.70 o 
   5  -3   2      245.88      251.86      6.30 o 
   6  -3   2       25.44       25.89      1.20 o 
   7  -3   2        2.78        4.50      1.10 o 
   8  -3   2        0.00       -1.00      1.20 o 
   9  -3   2        7.55        7.80      1.30 o 
  10  -3   2       16.39       15.39      1.60 o 
  11  -3   2        0.71        0.40      1.60 o 
  12  -3   2        4.63        5.10      1.90 o 
  13  -3   2        0.48        3.20      2.00 o 
 -12  -2   2        0.11        5.10      2.30 o 
 -11  -2   2        4.72        4.20      2.00 o 
 -10  -2   2        5.40        8.60      1.70 o 
  -9  -2   2       19.28       20.19      1.70 o 
  -8  -2   2       12.31       12.09      1.40 o 
  -7  -2   2        0.05        0.80      1.20 o 
  -6  -2   2       79.22       84.85      2.60 o 
  -5  -2   2      338.82      354.01      8.10 o 
  -4  -2   2      308.16      293.64      6.80 o 
  -3  -2   2       32.38       37.48      1.00 o 
  -2  -2   2      271.70      249.07      4.90 o 
  -1  -2   2     4645.40     4373.94     16.79 o 
   0  -2   2    26365.79    23400.16    177.75 o 
   1  -2   2      168.32      173.21      3.20 o 
   2  -2   2     1461.90     1484.70     10.09 o 
   3  -2   2      158.97      168.51      4.10 o 
   4  -2   2       16.63       18.59      0.80 o 
   5  -2   2       30.78       32.68      1.10 o 
   6  -2   2      101.19      116.14      3.60 o 
   7  -2   2       10.24       10.69      1.20 o 
   8  -2   2       54.73       52.37      1.90 o 
   9  -2   2        2.34       -1.70      1.70 o 
  10  -2   2        4.36        3.70      1.60 o 
  11  -2   2        0.19        1.30      1.50 o 
  12  -2   2        1.05        2.00      1.80 o 
 -12  -1   2        0.42       -1.50      2.00 o 
 -11  -1   2       20.43       23.79      2.10 o 
 -10  -1   2        8.10        9.00      1.70 o 
  -9  -1   2        1.01        0.70      1.20 o 
  -8  -1   2        0.07        2.50      1.10 o 
  -7  -1   2       56.86       61.67      1.90 o 
  -6  -1   2      139.31      144.12      4.50 o 
  -5  -1   2       39.30       45.78      1.30 o 
  -4  -1   2      311.58      363.30      6.90 o 
  -3  -1   2       19.70       16.79      0.70 o 
  -2  -1   2     5179.81     5101.25     18.49 o 
  -1  -1   2      782.54      816.76      6.40 o 
   0  -1   2     3983.19     3756.88     54.77 o 
   1  -1   2     2845.47     2801.09     11.89 o 
   2  -1   2        0.03       -0.20      0.60 o 
   3  -1   2      335.77      375.80      6.10 o 
   4  -1   2      284.13      302.74      6.30 o 
   5  -1   2       52.80       66.36      2.00 o 
   6  -1   2      102.88      108.34      3.20 o 
   7  -1   2        0.07       -0.60      1.20 o 
   8  -1   2       10.54        6.00      1.30 o 
   9  -1   2        0.16        1.90      1.30 o 
  10  -1   2        0.62        0.10      1.50 o 
  11  -1   2        0.57        1.40      1.70 o 
  12  -1   2        0.55        2.40      2.10 o 
 -13   0   2        2.48       -1.40      2.30 o 
 -12   0   2        1.01        0.20      1.70 o 
 -11   0   2        6.09        7.70      1.80 o 
 -10   0   2       23.10       19.09      1.80 o 
  -9   0   2       13.74       14.69      1.50 o 
  -8   0   2        6.73        7.10      1.20 o 
  -7   0   2        0.01       -0.10      1.00 o 
  -6   0   2      113.31      119.94      3.50 o 
  -5   0   2      163.87      184.90      5.50 o 
  -4   0   2      329.36      330.82      6.20 o 
  -3   0   2     2118.45     2006.02     12.79 o 
  -2   0   2     2789.79     2911.13     13.09 o 
  -1   0   2     2568.56     2422.59     10.39 o 
   0   0   2      834.70      778.88      4.31 o 
   1   0   2      777.33      807.46      7.20 o 
   2   0   2       50.83       48.07      1.40 o 
   3   0   2      984.33     1031.44     10.89 o 
   4   0   2      154.81      174.31      4.60 o 
   5   0   2       39.62       36.48      1.40 o 
   6   0   2       36.19       40.28      1.60 o 
   7   0   2       86.53       74.96      2.10 o 
   8   0   2        6.55        5.50      1.30 o 
   9   0   2        0.70        2.00      1.40 o 
  10   0   2       10.01       10.79      1.80 o 
  11   0   2       11.80        9.99      2.20 o 
  12   0   2        0.45        5.90      2.20 o 
 -13   1   2        0.44        0.40      2.20 o 
 -12   1   2        0.30       -1.70      1.80 o 
 -11   1   2       13.61       12.29      1.90 o 
 -10   1   2       57.17       50.57      2.10 o 
  -9   1   2       74.08       66.16      2.10 o 
  -8   1   2       27.51       26.79      1.50 o 
  -7   1   2       22.62       21.89      1.30 o 
  -6   1   2        0.00        2.50      0.80 o 
  -5   1   2      518.54      494.23      8.10 o 
  -4   1   2     1248.54     1221.64     11.19 o 
  -3   1   2     1973.08     1904.27     12.19 o 
  -2   1   2     1695.69     1633.82     10.09 o 
  -1   1   2       79.63       76.26      2.10 o 
   0   1   2      165.85      169.39      4.00 o 
   1   1   2       39.34       40.38      1.20 o 
   2   1   2      406.27      436.46      6.90 o 
   3   1   2      175.02      198.09      5.40 o 
   4   1   2       10.24        9.99      0.90 o 
   5   1   2        0.89        0.10      1.00 o 
   6   1   2       62.31       61.77      2.00 o 
   7   1   2       52.41       43.58      2.00 o 
   8   1   2       73.02       65.06      2.40 o 
   9   1   2       26.76       33.38      2.10 o 
  10   1   2        4.54        7.40      1.90 o 
  11   1   2        0.40        3.50      2.00 o 
 -13   2   2        2.07        3.90      1.90 o 
 -12   2   2        5.49        9.10      1.80 o 
 -11   2   2        0.50        5.20      1.40 o 
 -10   2   2        0.48       -1.00      1.30 o 
  -9   2   2        1.38        1.20      1.20 o 
  -8   2   2      218.95      216.98      6.60 o 
  -7   2   2       13.92       16.09      1.20 o 
  -6   2   2      352.84      373.50      8.00 o 
  -5   2   2      111.27      110.74      3.10 o 
  -4   2   2       73.90       79.46      2.50 o 
  -3   2   2      415.34      431.47      6.20 o 
  -2   2   2     1556.73     1594.44     10.99 o 
  -1   2   2      161.20      147.52      3.70 o 
   0   2   2        1.67        1.18      0.38 o 
   1   2   2     1199.05     1251.82     11.69 o 
   2   2   2       71.46       71.06      2.10 o 
   3   2   2        4.49        4.70      0.80 o 
   4   2   2       52.08       51.67      1.60 o 
   5   2   2      272.13      252.76      7.00 o 
   6   2   2      323.07      300.84      8.30 o 
   7   2   2      209.27      206.39      6.50 o 
   8   2   2       56.06       56.27      2.40 o 
   9   2   2        6.13        8.50      1.90 o 
  10   2   2        3.35        3.80      1.90 o 
 -14   3   2        1.10        2.50      2.30 o 
 -13   3   2        2.66        4.40      1.80 o 
 -12   3   2        4.65       11.19      1.70 o 
 -11   3   2       19.33       19.29      1.80 o 
 -10   3   2        0.21        2.10      1.10 o 
  -9   3   2       11.01       12.89      1.40 o 
  -8   3   2      130.12      128.43      3.70 o 
  -7   3   2      131.83      128.23      3.90 o 
  -6   3   2       13.96       13.99      1.00 o 
  -5   3   2      166.04      151.12      4.10 o 
  -4   3   2     2209.47     2208.21     15.89 o 
  -3   3   2      989.10     1046.84     10.39 o 
  -2   3   2       47.15       47.17      1.50 o 
  -1   3   2      180.74      200.79      4.80 o 
   0   3   2        2.58        1.20      0.42 o 
   1   3   2        0.14        0.60      0.70 o 
   2   3   2      120.24      136.93      4.00 o 
   3   3   2       83.17       79.56      2.30 o 
   4   3   2       21.01       24.29      1.40 o 
   5   3   2      129.26      127.53      4.00 o 
   6   3   2      240.09      237.07      7.10 o 
   7   3   2       36.41       39.58      2.10 o 
   8   3   2       13.40       10.59      1.80 o 
   9   3   2       31.04       33.78      2.40 o 
  10   3   2       21.32       22.49      2.50 o 
 -14   4   2        3.55        3.80      2.10 o 
 -13   4   2        2.39        3.50      1.80 o 
 -12   4   2        0.61        4.20      1.60 o 
 -11   4   2        0.00       -1.00      1.40 o 
 -10   4   2        0.46       -0.60      1.20 o 
  -9   4   2       12.59       11.49      1.40 o 
  -8   4   2       20.56       19.49      1.40 o 
  -7   4   2       40.28       36.88      1.40 o 
  -6   4   2      284.98      286.05      7.10 o 
  -5   4   2        0.62        0.90      0.70 o 
  -4   4   2      116.74      116.24      3.70 o 
  -3   4   2       88.62       95.75      2.90 o 
  -2   4   2      295.97      332.92      6.60 o 
  -1   4   2        0.89        1.60      0.70 o 
   0   4   2        2.73        9.58      0.60 o 
   1   4   2        0.09       -0.40      0.80 o 
   2   4   2      144.52      149.22      4.20 o 
   3   4   2        4.51        3.20      1.20 o 
   4   4   2       70.01       66.06      2.00 o 
   5   4   2       79.48       83.46      2.40 o 
   6   4   2       97.79      105.84      3.00 o 
   7   4   2        1.85       -0.90      1.60 o 
   8   4   2        0.46       -0.70      1.70 o 
   9   4   2       21.72       25.59      2.50 o 
 -14   5   2        5.90        3.80      2.10 o 
 -13   5   2        4.37        4.60      1.80 o 
 -12   5   2        0.71        3.20      1.60 o 
 -11   5   2       32.08       29.28      2.00 o 
 -10   5   2       11.66       14.69      1.50 o 
  -9   5   2     1137.21     1107.70     17.39 o 
  -8   5   2      467.14      447.36     10.59 o 
  -7   5   2       14.52       16.69      1.20 o 
  -6   5   2      156.35      163.51      5.10 o 
  -5   5   2      426.59      443.66      8.70 o 
  -4   5   2       36.87       41.78      1.80 o 
  -3   5   2      551.12      594.28      9.59 o 
  -2   5   2      147.22      168.41      4.70 o 
  -1   5   2       11.33        7.70      0.90 o 
   0   5   2      186.35      217.90      4.45 o 
   1   5   2        1.58        2.10      1.00 o 
   2   5   2       20.16       27.09      1.60 o 
   3   5   2        8.68       12.39      1.30 o 
   4   5   2        4.28       -0.30      1.40 o 
   5   5   2        8.17       13.59      1.60 o 
   6   5   2        1.87       -0.30      1.60 o 
   7   5   2        2.75        1.60      1.80 o 
   8   5   2        9.87       10.39      2.40 o 
 -14   6   2        1.04        3.90      2.00 o 
 -13   6   2       27.94       32.08      2.40 o 
 -12   6   2       31.22       32.08      2.10 o 
 -11   6   2       11.77       11.59      1.60 o 
 -10   6   2       17.85       16.19      1.70 o 
  -9   6   2      348.30      328.02      8.80 o 
  -8   6   2      250.19      229.18      7.00 o 
  -7   6   2      139.19      132.13      3.70 o 
  -6   6   2      627.76      608.57     11.29 o 
  -5   6   2      193.78      220.68      5.90 o 
  -4   6   2      430.53      452.86      9.29 o 
  -3   6   2     1141.30     1215.54     15.09 o 
  -2   6   2      120.04      125.83      3.70 o 
  -1   6   2        0.62       -0.20      0.90 o 
   0   6   2       15.97       17.79      0.88 o 
   1   6   2        0.50       -0.10      1.10 o 
   2   6   2        0.43        0.40      1.20 o 
   3   6   2      227.84      200.29      6.10 o 
   4   6   2        5.92        4.50      1.50 o 
   5   6   2        2.70        0.80      1.70 o 
   6   6   2        0.98        2.40      1.60 o 
   7   6   2        2.94        1.60      2.10 o 
 -14   7   2        8.95       12.09      2.10 o 
 -13   7   2       11.91       12.19      2.00 o 
 -12   7   2        1.53        3.80      1.60 o 
 -11   7   2        0.64        1.60      1.40 o 
 -10   7   2        3.86        4.20      1.40 o 
  -9   7   2       69.90       67.36      2.20 o 
  -8   7   2        0.81        0.50      1.30 o 
  -7   7   2       47.55       44.58      1.70 o 
  -6   7   2        0.65       -0.30      1.10 o 
  -5   7   2       84.30       87.95      2.50 o 
  -4   7   2       48.65       50.87      1.60 o 
  -3   7   2       43.11       39.78      1.60 o 
  -2   7   2        0.18        0.70      1.10 o 
  -1   7   2        2.05        2.20      1.10 o 
   0   7   2       31.12       33.42      1.75 o 
   1   7   2       16.27       16.59      1.40 o 
   2   7   2       10.56       11.39      1.50 o 
   3   7   2       11.76        9.99      1.50 o 
   4   7   2       10.87       12.29      1.80 o 
   5   7   2        0.76       -0.70      1.70 o 
   6   7   2       15.42       15.29      2.30 o 
 -14   8   2       13.73       14.29      2.20 o 
 -13   8   2        1.16        3.00      1.60 o 
 -12   8   2        0.00       -1.20      1.60 o 
 -11   8   2        6.69        5.20      1.70 o 
 -10   8   2        0.05       -1.30      1.30 o 
  -9   8   2       15.08       13.49      1.60 o 
  -8   8   2       12.89       11.09      1.40 o 
  -7   8   2        2.77        4.30      1.30 o 
  -6   8   2       11.97       14.19      1.40 o 
  -5   8   2       43.99       40.48      1.80 o 
  -4   8   2        0.08        0.40      1.50 o 
  -3   8   2       50.37       52.07      1.90 o 
  -2   8   2       78.21       81.26      2.30 o 
  -1   8   2        3.78        1.40      1.20 o 
   0   8   2        6.96       11.62      1.02 o 
   1   8   2        0.13        2.70      1.30 o 
   2   8   2        0.81        1.50      1.50 o 
   3   8   2        9.57       22.59      1.90 o 
   4   8   2        3.99        7.00      1.70 o 
   5   8   2        5.49        8.10      2.20 o 
 -14   9   2       28.95       28.68      2.60 o 
 -13   9   2        0.49        0.50      1.80 o 
 -12   9   2        0.41        1.50      1.60 o 
 -11   9   2       49.19       49.67      2.40 o 
 -10   9   2       60.89       57.27      2.40 o 
  -9   9   2        5.66       -1.90      1.90 o 
  -8   9   2        3.61        3.40      1.30 o 
  -7   9   2       34.04       33.08      1.80 o 
  -6   9   2       17.07       16.39      1.60 o 
  -5   9   2        6.00        5.10      1.30 o 
  -4   9   2      246.06      243.17      7.80 o 
  -3   9   2       37.93       32.38      1.70 o 
  -2   9   2       72.02       74.56      2.50 o 
  -1   9   2        7.61        9.59      1.50 o 
   0   9   2        4.65        5.41      0.95 o 
   1   9   2        0.66        0.90      1.40 o 
   2   9   2       17.72       28.88      2.20 o 
   3   9   2        0.09        0.40      1.70 o 
   4   9   2        0.13        3.90      2.00 o 
 -14  10   2        2.40        5.30      2.10 o 
 -13  10   2        7.10        6.70      2.00 o 
 -12  10   2        1.08        4.90      1.60 o 
 -11  10   2        3.33        6.90      1.70 o 
 -10  10   2        8.28       11.09      1.80 o 
  -9  10   2        1.85        1.90      1.50 o 
  -8  10   2       38.22       41.08      2.00 o 
  -7  10   2        0.00       -1.40      1.40 o 
  -6  10   2        0.95       -0.10      1.40 o 
  -5  10   2       23.24       23.29      1.60 o 
  -4  10   2        0.20       -1.60      1.60 o 
  -3  10   2        5.49        4.50      1.40 o 
  -2  10   2        2.12        1.20      1.40 o 
  -1  10   2        9.26        4.60      1.70 o 
   0  10   2        5.82        4.93      1.65 o 
   1  10   2        2.94        2.60      1.70 o 
   2  10   2        7.17        8.00      2.00 o 
   3  10   2        0.35        0.20      2.10 o 
 -14  11   2        8.30        7.00      2.40 o 
 -13  11   2        0.85        2.20      1.90 o 
 -12  11   2       20.82       19.99      2.20 o 
 -11  11   2       55.43       54.87      2.80 o 
 -10  11   2        2.64        5.60      1.60 o 
  -9  11   2        5.83        6.70      1.70 o 
  -8  11   2       43.14       41.48      2.20 o 
  -7  11   2        2.32        4.60      1.50 o 
  -6  11   2        1.40       -0.60      1.50 o 
  -5  11   2       11.83        9.69      1.70 o 
  -4  11   2        0.01        4.10      1.70 o 
  -3  11   2        2.40        1.50      1.60 o 
  -2  11   2       26.76       26.09      2.00 o 
  -1  11   2        0.06        3.60      1.60 o 
   0  11   2        0.18       -1.24      1.24 o 
   1  11   2        1.28        5.50      1.90 o 
 -13  12   2        0.83        3.00      2.10 o 
 -12  12   2        8.64       12.39      2.20 o 
 -11  12   2        0.31       -2.50      2.50 o 
 -10  12   2        2.33        3.50      1.70 o 
  -9  12   2        0.16       -1.70      1.70 o 
  -8  12   2        0.26        3.40      1.80 o 
  -7  12   2        1.13       -1.70      1.70 o 
  -6  12   2        2.82        2.50      1.60 o 
  -5  12   2        3.06        1.90      1.70 o 
  -4  12   2        0.37       -1.40      1.70 o 
  -3  12   2        2.08        4.70      1.70 o 
  -2  12   2       16.57       23.99      2.30 o 
  -1  12   2        1.24        3.80      2.00 o 
   0  12   2        6.05        1.89      1.66 o 
 -12  13   2       50.21       56.07      3.20 o 
 -11  13   2        8.81       15.59      2.30 o 
 -10  13   2        0.16        4.20      1.70 o 
  -9  13   2       19.22       18.89      2.20 o 
  -8  13   2        3.90        4.80      1.90 o 
  -7  13   2        0.00       -1.90      1.90 o 
  -6  13   2        0.14        0.10      1.70 o 
  -5  13   2       12.25       11.69      2.30 o 
  -4  13   2        1.55       -2.60      2.60 o 
  -3  13   2        1.96        0.70      2.00 o 
  -2  13   2        2.73        4.00      2.00 o 
 -10  14   2        0.00        0.30      2.00 o 
  -9  14   2        0.17       -0.90      2.00 o 
  -8  14   2        8.86       11.79      2.20 o 
  -7  14   2        2.87        6.80      2.00 o 
  -6  14   2       11.04       15.89      2.40 o 
  -5  14   2        3.72        1.40      2.20 o 
   3 -15   3        5.51        9.00      2.10 o 
   4 -15   3        3.16        7.10      2.00 o 
   5 -15   3       10.61       10.49      2.30 o 
   6 -15   3        3.23        2.60      1.90 o 
   7 -15   3        0.01       -0.40      1.80 o 
   8 -15   3        1.19       -1.10      1.80 o 
   9 -15   3        6.70        2.70      2.30 o 
  10 -15   3        2.96        4.60      2.00 o 
   1 -14   3        0.95        7.30      1.90 o 
   2 -14   3       11.60       16.29      2.30 o 
   3 -14   3        6.70       14.09      2.10 o 
   4 -14   3        0.37        2.20      1.70 o 
   5 -14   3        5.71        1.60      2.10 o 
   6 -14   3        5.01        3.00      1.80 o 
   7 -14   3        2.76        3.00      1.80 o 
   8 -14   3        3.23        9.00      1.70 o 
   9 -14   3        1.55       -1.60      1.80 o 
  10 -14   3        0.73        2.70      1.70 o 
  11 -14   3       10.59        6.70      2.40 o 
  12 -14   3        0.53       -1.50      2.10 o 
  -1 -13   3        4.43        9.59      2.20 o 
   0 -13   3        0.01        2.19      1.24 o 
   1 -13   3        1.91       -0.10      1.90 o 
   2 -13   3        0.85        2.00      1.60 o 
   3 -13   3        7.31        9.29      1.80 o 
   4 -13   3       59.78       66.16      2.70 o 
   5 -13   3        0.88       -0.10      1.50 o 
   6 -13   3        5.69        7.40      1.70 o 
   7 -13   3        0.00       -1.20      1.60 o 
   8 -13   3       10.60        6.90      1.80 o 
   9 -13   3        0.67       -0.30      1.60 o 
  10 -13   3        1.76       -0.10      1.70 o 
  11 -13   3        4.32        0.70      1.90 o 
  12 -13   3        1.66        5.40      2.00 o 
  13 -13   3        5.56        6.10      2.30 o 
  -3 -12   3        0.66        1.40      2.00 o 
  -2 -12   3        0.01        0.30      1.80 o 
  -1 -12   3        4.28        7.10      1.80 o 
   0 -12   3        0.24        0.34      1.09 o 
   1 -12   3        4.20       -0.80      1.70 o 
   2 -12   3       13.64       20.09      1.80 o 
   3 -12   3       30.44       25.89      2.00 o 
   4 -12   3        6.24        6.80      1.60 o 
   5 -12   3       15.08       17.09      1.70 o 
   6 -12   3        6.36        4.80      1.50 o 
   7 -12   3       69.26       71.06      2.40 o 
   8 -12   3       81.32       78.56      2.80 o 
   9 -12   3       96.23      101.75      3.10 o 
  10 -12   3        0.57       -0.40      1.60 o 
  11 -12   3        0.46       -1.40      1.70 o 
  12 -12   3        0.36        2.60      1.80 o 
  13 -12   3        1.56        3.80      1.90 o 
  -4 -11   3        3.25        2.00      2.00 o 
  -3 -11   3       14.12       15.69      2.10 o 
  -2 -11   3        5.27        9.39      1.80 o 
  -1 -11   3        1.37        2.40      1.50 o 
   0 -11   3        0.15        0.05      0.99 o 
   1 -11   3       95.06       93.55      2.90 o 
   2 -11   3       31.80       33.38      1.90 o 
   3 -11   3       27.49       26.89      1.80 o 
   4 -11   3      143.24      153.22      4.80 o 
   5 -11   3      134.11      130.23      4.10 o 
   6 -11   3        3.86        3.40      1.40 o 
   7 -11   3        1.00        6.10      1.40 o 
   8 -11   3        6.49        7.00      1.50 o 
   9 -11   3       70.64       70.26      2.60 o 
  10 -11   3        0.10        4.20      1.50 o 
  11 -11   3        8.38        8.50      1.80 o 
  12 -11   3        0.00        6.10      1.80 o 
  13 -11   3        0.49        4.70      1.70 o 
  -5 -10   3        0.88       -0.50      1.90 o 
  -4 -10   3        2.79       -0.90      1.80 o 
  -3 -10   3        3.00       -1.70      1.70 o 
  -2 -10   3        0.01       -1.60      1.60 o 
  -1 -10   3       19.81       18.29      1.70 o 
   0 -10   3        0.65        0.02      1.50 o 
   1 -10   3       37.72       34.88      1.90 o 
   2 -10   3        2.06        0.50      1.30 o 
   3 -10   3      103.91      105.44      3.00 o 
   4 -10   3        1.40       -1.30      1.30 o 
   5 -10   3       24.52       22.39      1.60 o 
   6 -10   3       23.47       17.69      1.60 o 
   7 -10   3        4.49        3.10      1.40 o 
   8 -10   3       34.38       31.48      1.80 o 
   9 -10   3        4.24        4.40      1.50 o 
  10 -10   3        0.61        0.20      1.50 o 
  11 -10   3       16.48       16.09      1.90 o 
  12 -10   3        2.94        4.20      1.70 o 
  13 -10   3        0.14        0.80      1.80 o 
  14 -10   3        5.85       10.89      2.20 o 
  -6  -9   3        1.49        0.50      1.90 o 
  -5  -9   3        8.34        7.20      1.90 o 
  -4  -9   3        6.87        3.80      1.80 o 
  -3  -9   3        2.97        5.50      1.40 o 
  -2  -9   3       90.49       79.56      2.50 o 
  -1  -9   3       31.61       28.98      1.70 o 
   0  -9   3      277.26      268.93      5.58 o 
   1  -9   3        8.27        8.30      1.40 o 
   2  -9   3       21.83       20.29      1.50 o 
   3  -9   3       41.21       38.28      1.70 o 
   4  -9   3       33.25       33.18      1.60 o 
   5  -9   3       70.99       66.06      2.00 o 
   6  -9   3        4.98        5.90      1.30 o 
   7  -9   3       23.41       21.09      1.60 o 
   8  -9   3       90.44       83.75      2.70 o 
   9  -9   3      138.93      140.12      3.80 o 
  10  -9   3        9.14        8.60      1.60 o 
  11  -9   3       27.15       27.88      2.10 o 
  12  -9   3        4.16        2.80      1.70 o 
  13  -9   3        0.00       -0.10      1.90 o 
  14  -9   3        2.36        2.00      2.30 o 
  -7  -8   3        0.25       -1.00      1.90 o 
  -6  -8   3        3.91        7.10      1.70 o 
  -5  -8   3       11.98       13.79      1.80 o 
  -4  -8   3        3.40        1.50      1.50 o 
  -3  -8   3        8.52        8.60      1.40 o 
  -2  -8   3        6.81        3.50      1.30 o 
  -1  -8   3       12.44       16.79      1.50 o 
   0  -8   3       88.86       91.24      2.50 o 
   1  -8   3       12.47       11.19      1.20 o 
   2  -8   3      189.94      191.80      5.90 o 
   3  -8   3       11.17       11.79      1.10 o 
   4  -8   3        1.34        2.30      1.00 o 
   5  -8   3      256.45      274.85      8.10 o 
   6  -8   3      285.82      274.65      8.20 o 
   7  -8   3        5.37        4.20      1.30 o 
   8  -8   3        1.44       -1.50      1.50 o 
   9  -8   3      160.80      156.62      4.70 o 
  10  -8   3       11.45        8.40      1.50 o 
  11  -8   3        5.46        2.30      1.70 o 
  12  -8   3        5.45        6.50      1.80 o 
  13  -8   3        0.37        0.40      1.90 o 
  14  -8   3       53.14       60.77      3.30 o 
  -8  -7   3        0.04        2.60      1.70 o 
  -7  -7   3        1.31        2.80      1.70 o 
  -6  -7   3        0.76        0.10      1.60 o 
  -5  -7   3       11.60       11.69      1.50 o 
  -4  -7   3       22.61       21.69      1.70 o 
  -3  -7   3       55.19       55.77      2.00 o 
  -2  -7   3       54.15       44.08      1.80 o 
  -1  -7   3      357.48      346.41      9.10 o 
   0  -7   3       35.97       35.90      0.99 o 
   1  -7   3      478.66      487.14      9.69 o 
   2  -7   3      170.02      161.81      4.90 o 
   3  -7   3       36.14       36.68      1.30 o 
   4  -7   3        0.25       -0.50      0.80 o 
   5  -7   3       20.50       19.29      1.20 o 
   6  -7   3      384.18      375.30      9.20 o 
   7  -7   3        1.87        3.10      1.10 o 
   8  -7   3        3.00        3.60      1.20 o 
   9  -7   3       94.79       84.05      2.60 o 
  10  -7   3       40.93       32.38      1.90 o 
  11  -7   3        1.60       -0.60      1.50 o 
  12  -7   3        5.04        6.10      1.70 o 
  13  -7   3       14.10       14.29      2.20 o 
  14  -7   3       39.53       42.68      3.00 o 
  -9  -6   3        2.14        7.30      2.00 o 
  -8  -6   3        3.78        6.80      1.80 o 
  -7  -6   3        8.28        8.20      1.80 o 
  -6  -6   3        1.33        1.00      1.40 o 
  -5  -6   3        0.04       -1.00      1.30 o 
  -4  -6   3       10.69       14.09      1.40 o 
  -3  -6   3       98.77       96.45      2.80 o 
  -2  -6   3       21.44       18.99      1.20 o 
  -1  -6   3        1.92        3.00      0.90 o 
   0  -6   3      335.65      368.69      5.58 o 
   1  -6   3      377.09      346.21      7.30 o 
   2  -6   3      168.68      178.60      5.30 o 
   3  -6   3      111.76      121.93      3.50 o 
   4  -6   3      246.96      252.86      6.60 o 
   5  -6   3        5.53        8.30      0.90 o 
   6  -6   3        1.19        2.00      0.90 o 
   7  -6   3      485.44      464.15     10.79 o 
   8  -6   3       61.34       56.67      2.00 o 
   9  -6   3       59.01       59.47      2.10 o 
  10  -6   3        0.06       -0.70      1.30 o 
  11  -6   3       24.74       30.98      2.10 o 
  12  -6   3       10.06        9.29      2.00 o 
  13  -6   3        2.76       -0.60      2.00 o 
 -10  -5   3        3.24        1.20      2.20 o 
  -9  -5   3        0.58        4.60      1.80 o 
  -8  -5   3        6.67        6.20      1.70 o 
  -7  -5   3        0.02       -1.20      1.40 o 
  -6  -5   3       27.62       24.19      1.70 o 
  -5  -5   3       19.72       15.39      1.60 o 
  -4  -5   3      129.50      124.03      3.60 o 
  -3  -5   3      210.16      207.59      6.00 o 
  -2  -5   3        6.80        4.30      0.90 o 
  -1  -5   3      890.44      868.93     11.39 o 
   0  -5   3     1745.60     1739.45     15.74 o 
   1  -5   3     1593.77     1615.73     13.89 o 
   2  -5   3       19.88       22.19      0.90 o 
   3  -5   3     1552.07     1605.73     14.29 o 
   4  -5   3       56.10       60.77      1.80 o 
   5  -5   3       84.42       96.25      2.90 o 
   6  -5   3      160.58      166.81      5.20 o 
   7  -5   3      271.75      260.46      7.00 o 
   8  -5   3      100.98       88.95      2.60 o 
   9  -5   3       10.12        9.79      1.40 o 
  10  -5   3       49.88       46.08      2.10 o 
  11  -5   3        4.14        3.90      1.60 o 
  12  -5   3       60.72       59.07      2.80 o 
  13  -5   3        0.12       -1.10      2.10 o 
 -11  -4   3        2.07        2.30      2.20 o 
 -10  -4   3        1.09        2.40      1.90 o 
  -9  -4   3       12.61       11.39      1.90 o 
  -8  -4   3        1.22       -0.40      1.50 o 
  -7  -4   3       22.02       20.89      1.70 o 
  -6  -4   3        1.48        0.80      1.20 o 
  -5  -4   3      534.37      520.92     11.59 o 
  -4  -4   3       61.80       62.97      1.90 o 
  -3  -4   3      318.21      318.23      7.50 o 
  -2  -4   3       18.51       20.09      0.90 o 
  -1  -4   3      687.59      673.74      9.00 o 
   0  -4   3     2890.80     2981.04     51.42 o 
   2  -4   3       29.87       25.59      0.80 o 
   3  -4   3      851.00      846.84      9.79 o 
   4  -4   3       44.15       43.28      1.30 o 
   5  -4   3      626.08      701.92     10.59 o 
   6  -4   3      693.20      729.81     11.89 o 
   7  -4   3      215.28      198.89      6.00 o 
   8  -4   3       63.81       62.47      1.90 o 
   9  -4   3       54.63       55.87      2.10 o 
  10  -4   3       60.30       63.07      2.40 o 
  11  -4   3        2.97       -1.80      1.80 o 
  12  -4   3       17.27       16.69      2.20 o 
  13  -4   3        1.73        4.90      2.10 o 
 -11  -3   3       21.43       23.89      2.50 o 
 -10  -3   3        0.01        7.10      1.70 o 
  -9  -3   3       20.15       20.39      1.80 o 
  -8  -3   3       10.37        8.00      1.50 o 
  -7  -3   3        4.23        3.80      1.30 o 
  -6  -3   3       57.65       54.27      1.90 o 
  -5  -3   3       96.75       90.55      3.10 o 
  -4  -3   3        0.63        0.40      0.80 o 
  -3  -3   3       14.87       17.79      0.90 o 
  -2  -3   3       57.86       64.47      2.00 o 
  -1  -3   3      630.70      613.27      7.60 o 
   0  -3   3      476.03      456.04      7.20 o 
   1  -3   3     2545.02     2580.91     14.29 o 
   2  -3   3     1012.65     1061.33      9.69 o 
   3  -3   3        7.95        7.90      0.70 o 
   4  -3   3        5.56        8.60      0.80 o 
   5  -3   3       65.41       62.97      1.70 o 
   6  -3   3       31.21       37.18      1.40 o 
   7  -3   3       44.34       39.98      1.60 o 
   8  -3   3       60.13       64.67      2.00 o 
   9  -3   3        1.09       -0.80      1.30 o 
  10  -3   3       12.86       12.79      1.70 o 
  11  -3   3        2.72        4.90      1.60 o 
  12  -3   3        3.65        7.00      1.90 o 
  13  -3   3        2.84        4.20      2.10 o 
 -12  -2   3        8.27       10.49      2.30 o 
 -11  -2   3       14.32       12.19      2.00 o 
 -10  -2   3        1.82        0.00      1.60 o 
  -9  -2   3        4.91        4.60      1.50 o 
  -8  -2   3       17.34       13.59      1.50 o 
  -7  -2   3       44.41       40.48      1.70 o 
  -6  -2   3      548.66      508.83     10.89 o 
  -5  -2   3       37.22       43.88      1.40 o 
  -4  -2   3      116.21      117.44      3.50 o 
  -3  -2   3      215.05      215.28      5.20 o 
  -2  -2   3      269.33      288.64      5.20 o 
  -1  -2   3      447.16      472.25      6.10 o 
   0  -2   3     4414.34     4393.64     33.83 o 
   1  -2   3     1117.56     1107.30      8.90 o 
   2  -2   3      737.01      726.01      7.90 o 
   3  -2   3      486.24      521.82      7.50 o 
   4  -2   3       57.53       58.57      1.80 o 
   5  -2   3        6.38        7.00      0.90 o 
   6  -2   3       24.49       22.59      1.30 o 
   7  -2   3        0.02        2.00      1.10 o 
   8  -2   3        4.21        6.60      1.30 o 
   9  -2   3       92.64       85.05      2.60 o 
  10  -2   3        0.01       -0.40      1.50 o 
  11  -2   3        2.68        3.20      1.80 o 
  12  -2   3       61.32       72.06      3.20 o 
 -12  -1   3        7.61       12.19      2.30 o 
 -11  -1   3        8.77        9.39      1.90 o 
 -10  -1   3       11.31       14.89      1.60 o 
  -9  -1   3        0.53        2.20      1.40 o 
  -8  -1   3       15.35       11.89      1.40 o 
  -7  -1   3       77.81       79.56      2.20 o 
  -6  -1   3       33.96       28.48      1.40 o 
  -5  -1   3      118.16      129.03      3.80 o 
  -4  -1   3      391.11      433.07      7.50 o 
  -3  -1   3      314.90      294.14      5.50 o 
  -2  -1   3     2590.66     2538.53     14.09 o 
  -1  -1   3     1758.89     1722.27     10.59 o 
   0  -1   3     5652.88     5501.86     43.57 o 
   1  -1   3       91.19       88.95      2.60 o 
   2  -1   3      265.14      269.85      5.20 o 
   3  -1   3       11.83       11.59      0.70 o 
   4  -1   3      283.47      265.46      6.60 o 
   5  -1   3        5.40        6.40      0.90 o 
   6  -1   3       12.41       13.69      1.20 o 
   7  -1   3      139.12      143.12      4.10 o 
   8  -1   3       49.10       49.37      2.00 o 
   9  -1   3       13.09        9.59      1.60 o 
  10  -1   3       12.98        1.70      2.30 o 
  11  -1   3        6.94        6.50      2.20 o 
  12  -1   3        6.28        2.00      2.30 o 
 -13   0   3       17.55       16.89      2.50 o 
 -12   0   3        0.85        0.60      1.70 o 
 -11   0   3        0.06       -1.00      1.50 o 
 -10   0   3        6.56        5.20      1.50 o 
  -9   0   3       29.81       29.48      1.70 o 
  -8   0   3       18.64       16.39      1.40 o 
  -7   0   3      195.58      183.90      5.90 o 
  -6   0   3      264.92      270.55      7.30 o 
  -5   0   3       22.99       23.09      1.10 o 
  -4   0   3      408.44      391.59      6.80 o 
  -3   0   3      102.82      115.24      3.10 o 
  -2   0   3     2550.70     2585.01     13.79 o 
  -1   0   3     1794.38     1755.15     10.79 o 
   0   0   3     1449.15     1393.77      7.03 o 
   1   0   3       11.15       12.29      0.70 o 
   2   0   3       70.17       83.65      2.50 o 
   3   0   3       90.18      104.04      3.20 o 
   4   0   3       69.48       73.96      2.20 o 
   5   0   3        1.03       -0.70      1.00 o 
   6   0   3      752.08      720.61     13.59 o 
   7   0   3      158.48      158.91      4.90 o 
   8   0   3        0.30        1.60      1.40 o 
   9   0   3       12.69        7.70      2.00 o 
  10   0   3       20.27       16.69      2.10 o 
  11   0   3       38.94       47.07      2.90 o 
 -13   1   3        0.15       -0.10      1.90 o 
 -12   1   3        3.65        4.00      1.70 o 
 -11   1   3        0.52       -1.10      1.50 o 
 -10   1   3        1.09        0.30      1.40 o 
  -9   1   3        0.10        0.40      1.20 o 
  -8   1   3        0.00       -0.20      1.20 o 
  -7   1   3       32.69       32.18      1.40 o 
  -6   1   3      510.60      480.04      9.20 o 
  -5   1   3      644.90      632.96      9.39 o 
  -4   1   3      572.26      548.10      7.90 o 
  -3   1   3     2570.00     2459.97     15.09 o 
  -2   1   3        7.18        5.70      0.60 o 
  -1   1   3      364.39      360.11      5.50 o 
   0   1   3     1229.44     1269.70     13.19 o 
   1   1   3      678.48      679.13      8.60 o 
   2   1   3       30.52       35.08      1.20 o 
   3   1   3       38.35       36.18      1.20 o 
   4   1   3      130.53      116.44      3.40 o 
   5   1   3        1.95        1.70      1.10 o 
   6   1   3      145.47      133.43      4.00 o 
   7   1   3       65.93       61.77      2.20 o 
   8   1   3        6.31        8.10      1.60 o 
   9   1   3       15.29       16.99      2.00 o 
  10   1   3       12.92       13.49      2.10 o 
  11   1   3        6.15        4.10      2.30 o 
 -14   2   3       12.12       12.29      2.60 o 
 -13   2   3        5.60        3.80      2.00 o 
 -12   2   3        0.02       -1.80      1.80 o 
 -11   2   3        5.62        5.70      1.60 o 
 -10   2   3       26.36       29.98      1.80 o 
  -9   2   3       38.82       39.68      1.80 o 
  -8   2   3       97.57      101.55      3.00 o 
  -7   2   3      155.83      151.72      4.70 o 
  -6   2   3        7.74        6.80      0.90 o 
  -5   2   3       89.23       86.75      2.50 o 
  -4   2   3        7.33        9.39      0.80 o 
  -3   2   3     1095.31     1130.69     10.79 o 
  -1   2   3      218.96      219.58      4.80 o 
   0   2   3        4.00       10.50      0.49 o 
   1   2   3      322.57      352.21      6.90 o 
   2   2   3       12.60       11.79      0.90 o 
   3   2   3        1.56        3.70      0.90 o 
   4   2   3        3.78       11.19      1.10 o 
   5   2   3        2.97        4.20      1.40 o 
   6   2   3        6.66        0.80      1.50 o 
   7   2   3        6.58        6.50      1.50 o 
   8   2   3        7.94       10.49      1.70 o 
   9   2   3        3.53        5.10      1.80 o 
  10   2   3        1.02        2.80      2.00 o 
 -14   3   3        0.07       -1.40      2.10 o 
 -13   3   3       10.27        8.50      2.10 o 
 -12   3   3        3.09        4.70      1.60 o 
 -11   3   3        3.88        4.60      1.50 o 
 -10   3   3        0.05        2.80      1.20 o 
  -9   3   3      303.35      305.34      8.30 o 
  -8   3   3      297.56      264.16      7.10 o 
  -7   3   3       63.58       69.86      2.20 o 
  -6   3   3      151.40      142.22      4.20 o 
  -5   3   3        0.05        1.10      0.70 o 
  -4   3   3     2539.90     2638.88     18.49 o 
  -3   3   3     1011.07     1077.32     11.39 o 
  -2   3   3       34.07       36.18      1.20 o 
  -1   3   3      112.54      107.34      3.10 o 
   0   3   3       23.06       28.23      1.10 o 
   1   3   3     1015.06     1012.55     12.89 o 
   2   3   3      157.72      180.60      5.40 o 
   3   3   3      158.55      151.42      4.50 o 
   4   3   3      163.46      155.32      4.80 o 
   5   3   3        3.31        3.00      1.30 o 
   6   3   3        2.09        0.00      1.40 o 
   7   3   3       32.73       36.98      2.20 o 
   8   3   3        8.95        9.49      1.80 o 
   9   3   3        0.02       -1.30      1.80 o 
 -14   4   3        5.86        9.00      2.30 o 
 -13   4   3        2.88        6.90      1.90 o 
 -12   4   3        7.73       11.19      1.70 o 
 -11   4   3       25.02       25.29      1.80 o 
 -10   4   3        6.27        7.50      1.20 o 
  -9   4   3       90.39       79.96      2.40 o 
  -8   4   3      585.31      541.61     11.69 o 
  -7   4   3       75.37       68.66      2.20 o 
  -6   4   3        0.04        0.70      0.80 o 
  -5   4   3       41.95       42.78      1.30 o 
  -4   4   3      145.88      158.61      4.40 o 
  -3   4   3       21.24       27.69      1.00 o 
  -2   4   3        2.82        5.60      0.80 o 
  -1   4   3       83.66       78.36      2.40 o 
   0   4   3      416.29      429.71      6.25 o 
   1   4   3      480.95      477.54      9.89 o 
   2   4   3        0.78        0.80      1.10 o 
   3   4   3       31.01       29.18      1.50 o 
   4   4   3      100.00       88.45      2.50 o 
   5   4   3        0.95       -0.80      1.50 o 
   6   4   3       11.62        8.50      1.70 o 
   7   4   3        0.08        0.70      1.60 o 
   8   4   3       15.49       19.99      2.30 o 
 -14   5   3        8.24       14.19      2.20 o 
 -13   5   3        2.80        2.50      1.90 o 
 -12   5   3       15.76       15.09      2.00 o 
 -11   5   3       79.88       79.56      2.60 o 
 -10   5   3       47.81       45.88      2.00 o 
  -9   5   3      138.83      135.43      3.90 o 
  -8   5   3      112.66      102.14      3.30 o 
  -7   5   3        3.92        4.00      1.10 o 
  -6   5   3       14.53       17.69      1.20 o 
  -5   5   3       84.43       79.06      2.50 o 
  -4   5   3       23.84       19.59      1.00 o 
  -3   5   3       20.07       23.49      1.10 o 
  -2   5   3      396.81      437.16      9.00 o 
  -1   5   3        0.04       -0.70      0.90 o 
   0   5   3       15.51       15.45      0.85 o 
   1   5   3       40.91       46.47      1.60 o 
   2   5   3        0.54        0.50      1.20 o 
   3   5   3       29.06       24.79      1.80 o 
   4   5   3        0.13        0.50      1.20 o 
   5   5   3       16.52       15.29      1.80 o 
   6   5   3        2.04        2.00      1.60 o 
   7   5   3        9.16       10.69      2.10 o 
   8   5   3        0.03       -1.40      2.00 o 
 -14   6   3       14.70       24.89      2.40 o 
 -13   6   3       26.72       29.98      2.30 o 
 -12   6   3        1.31        2.00      1.50 o 
 -11   6   3        6.68        4.90      1.50 o 
 -10   6   3       22.79       21.19      1.70 o 
  -9   6   3       50.35       43.98      2.00 o 
  -8   6   3      229.02      214.88      7.10 o 
  -7   6   3       20.55       17.89      1.30 o 
  -6   6   3       23.20       24.69      1.30 o 
  -5   6   3       66.55       60.77      1.80 o 
  -4   6   3        1.89       -0.10      1.00 o 
  -3   6   3      175.00      165.21      5.30 o 
  -2   6   3      251.97      250.76      6.70 o 
  -1   6   3       28.54       26.59      1.40 o 
   0   6   3       74.75       64.43      1.48 o 
   1   6   3       95.51       80.86      2.20 o 
   2   6   3        1.87        3.90      1.30 o 
   3   6   3        1.42        1.60      1.20 o 
   4   6   3        0.00        0.10      1.40 o 
   5   6   3        8.59        8.60      1.80 o 
   6   6   3        0.10       -2.20      2.20 o 
   7   6   3        1.26        2.10      2.10 o 
 -14   7   3        0.87        1.30      1.90 o 
 -13   7   3        1.20        0.70      1.70 o 
 -12   7   3        9.05        8.80      1.70 o 
 -11   7   3        1.04        0.20      1.40 o 
 -10   7   3      147.36      142.72      4.40 o 
  -9   7   3      163.02      159.51      4.90 o 
  -8   7   3        0.11       -0.40      1.20 o 
  -7   7   3       16.08       12.29      1.40 o 
  -6   7   3      124.40      104.94      3.50 o 
  -5   7   3       54.52       52.67      1.80 o 
  -4   7   3       52.44       50.07      1.80 o 
  -3   7   3      225.37      209.39      6.60 o 
  -2   7   3       19.49       18.69      1.50 o 
  -1   7   3       21.65       21.19      1.50 o 
   0   7   3       12.73       12.95      1.40 o 
   1   7   3       13.35       13.09      1.50 o 
   2   7   3       19.23       13.79      1.60 o 
   3   7   3        4.06        3.50      1.50 o 
   4   7   3        2.24       -2.40      2.40 o 
   5   7   3        2.42        1.70      1.70 o 
   6   7   3        5.90       10.19      2.10 o 
 -14   8   3        0.69        1.30      1.90 o 
 -13   8   3        5.87        7.00      1.90 o 
 -12   8   3        3.88        0.60      1.70 o 
 -11   8   3        7.66       11.29      1.70 o 
 -10   8   3       12.69       10.39      1.70 o 
  -9   8   3       29.20       29.38      1.80 o 
  -8   8   3       26.76       22.49      1.70 o 
  -7   8   3       93.80       80.76      2.40 o 
  -6   8   3        1.30        3.90      1.20 o 
  -5   8   3       40.45       36.88      1.80 o 
  -4   8   3       85.39       88.55      2.70 o 
  -3   8   3       10.67       10.49      1.50 o 
  -2   8   3       81.26       79.16      2.30 o 
  -1   8   3       19.24       19.09      1.60 o 
   0   8   3       18.23       17.38      1.16 o 
   1   8   3        0.11        1.00      1.50 o 
   2   8   3        0.10        0.40      1.50 o 
   3   8   3        6.12        6.60      1.80 o 
   4   8   3        7.52       10.99      2.00 o 
   5   8   3        4.21        7.60      2.10 o 
 -14   9   3        0.02       -0.30      2.10 o 
 -13   9   3       13.46       11.29      2.10 o 
 -12   9   3        2.86        8.10      1.70 o 
 -11   9   3        0.07        1.90      1.60 o 
 -10   9   3       10.34       12.19      1.70 o 
  -9   9   3       40.68       35.88      2.00 o 
  -8   9   3       14.21       14.29      1.60 o 
  -7   9   3        0.04       -0.70      1.20 o 
  -6   9   3       87.48       87.15      2.50 o 
  -5   9   3        0.14        0.30      1.20 o 
  -4   9   3        1.04        2.00      1.20 o 
  -3   9   3        0.13        0.70      1.30 o 
  -2   9   3        6.53        4.80      1.50 o 
  -1   9   3        2.85       -2.20      2.20 o 
   0   9   3       11.47        9.90      1.16 o 
   1   9   3       10.64       13.89      1.90 o 
   2   9   3       13.54        9.69      2.10 o 
   3   9   3        2.26       -0.80      1.90 o 
 -14  10   3        0.03        1.00      2.10 o 
 -13  10   3        0.64        1.00      1.80 o 
 -12  10   3        4.22        7.30      2.00 o 
 -11  10   3        4.58        8.80      1.90 o 
 -10  10   3        0.06       -0.90      1.50 o 
  -9  10   3        1.19        0.60      1.50 o 
  -8  10   3       33.12       25.69      2.10 o 
  -7  10   3       67.86       63.37      2.40 o 
  -6  10   3       20.32       19.99      1.70 o 
  -5  10   3        2.14        2.50      1.40 o 
  -4  10   3        6.80        6.80      1.50 o 
  -3  10   3       36.72       45.08      2.20 o 
  -2  10   3       37.28       29.18      2.20 o 
  -1  10   3       27.59       25.49      2.20 o 
   0  10   3        0.08       -0.70      1.20 o 
   1  10   3        3.93        4.00      1.90 o 
   2  10   3        0.61        0.80      2.20 o 
 -13  11   3        6.39        8.80      2.20 o 
 -12  11   3       19.84       18.69      2.70 o 
 -11  11   3        0.10        2.70      1.80 o 
 -10  11   3       21.12       24.79      2.10 o 
  -9  11   3        0.94        2.60      1.50 o 
  -8  11   3        1.63        1.30      1.50 o 
  -7  11   3       12.39       12.79      1.80 o 
  -6  11   3        0.35       -1.90      1.90 o 
  -5  11   3        2.92        3.20      1.60 o 
  -4  11   3       17.09       13.09      2.00 o 
  -3  11   3       51.28       56.77      2.60 o 
  -2  11   3       30.60       31.18      2.30 o 
  -1  11   3        2.18        3.90      1.90 o 
   0  11   3        3.29        0.60      2.15 o 
   1  11   3        5.68       -2.60      2.60 o 
 -12  12   3        2.92        3.90      2.30 o 
 -11  12   3        0.37        3.00      1.90 o 
 -10  12   3        6.11        5.70      1.80 o 
  -9  12   3        1.46        1.70      1.70 o 
  -8  12   3        0.88        0.50      1.80 o 
  -7  12   3        5.58        7.20      1.80 o 
  -6  12   3        1.28        1.10      1.60 o 
  -5  12   3        0.15       -0.50      1.70 o 
  -4  12   3       30.53       38.88      2.50 o 
  -3  12   3       11.22       13.89      2.20 o 
  -2  12   3        2.28        2.50      1.90 o 
  -1  12   3        0.00       -2.70      2.70 o 
 -11  13   3        2.79       12.19      2.20 o 
 -10  13   3        2.75        0.50      2.00 o 
  -9  13   3        1.86        1.40      1.80 o 
  -8  13   3        0.24        1.40      1.80 o 
  -7  13   3        0.60        1.60      1.80 o 
  -6  13   3        2.69        1.60      1.90 o 
  -5  13   3        0.33        2.10      1.80 o 
  -4  13   3        1.27        5.40      2.00 o 
  -3  13   3        5.01        5.70      2.20 o 
   6 -16   4       14.54       19.09      2.50 o 
   7 -16   4        0.14       -2.00      2.10 o 
   2 -15   4        0.30       -0.80      2.00 o 
   3 -15   4        0.04       -2.20      2.20 o 
   4 -15   4        1.45        2.40      1.90 o 
   5 -15   4        5.80        2.90      2.00 o 
   6 -15   4        0.09        1.60      1.80 o 
   7 -15   4        0.12        1.50      1.80 o 
   8 -15   4        3.29        6.60      1.80 o 
   9 -15   4       14.23       12.69      2.30 o 
  10 -15   4        1.36        1.00      2.10 o 
   0 -14   4        0.00        0.08      1.45 o 
   1 -14   4        0.03        3.10      1.80 o 
   2 -14   4        4.91        3.50      1.90 o 
   3 -14   4        2.05        4.30      1.80 o 
   4 -14   4        0.64        2.70      1.80 o 
   5 -14   4        0.01       -0.50      1.80 o 
   6 -14   4        2.74        2.20      1.70 o 
   7 -14   4        0.29       -0.30      1.60 o 
   8 -14   4       28.53       28.68      2.30 o 
   9 -14   4        4.35        3.50      1.90 o 
  10 -14   4        1.63       -0.50      1.90 o 
  11 -14   4        1.74       -2.00      2.10 o 
  12 -14   4        3.19        0.00      2.20 o 
  -2 -13   4        9.36       12.69      2.40 o 
  -1 -13   4        6.61        6.60      2.20 o 
   0 -13   4        0.44        1.50      1.85 o 
   1 -13   4        0.00       -1.20      1.70 o 
   2 -13   4       38.02       33.68      2.40 o 
   3 -13   4       15.16       14.99      2.00 o 
   4 -13   4       19.39       16.69      2.00 o 
   5 -13   4        3.19        3.70      1.60 o 
   6 -13   4        0.36       -0.20      1.50 o 
   7 -13   4        2.18        2.60      1.50 o 
   8 -13   4        0.19       -1.80      1.80 o 
   9 -13   4       12.01       20.99      2.10 o 
  10 -13   4       10.08       11.69      2.00 o 
  11 -13   4        3.63        3.40      2.00 o 
  12 -13   4        5.12       13.19      2.20 o 
  -3 -12   4        8.90       10.99      2.40 o 
  -2 -12   4        5.52        3.50      2.00 o 
  -1 -12   4        0.94        1.00      1.60 o 
   0 -12   4       16.57       16.33      1.65 o 
   1 -12   4        2.32        0.60      1.70 o 
   2 -12   4       42.31       42.28      2.40 o 
   3 -12   4       12.51       11.29      1.70 o 
   4 -12   4        5.27        4.10      1.60 o 
   5 -12   4       10.32        8.00      1.60 o 
   6 -12   4        1.93        3.70      1.40 o 
   7 -12   4        3.69        4.10      1.50 o 
   8 -12   4        7.80        8.90      1.70 o 
   9 -12   4        2.36        0.70      1.90 o 
  10 -12   4        0.34       -1.20      1.60 o 
  11 -12   4        1.97        4.00      1.70 o 
  12 -12   4        3.85        6.90      1.90 o 
  13 -12   4        0.57       -2.10      2.10 o 
  -4 -11   4       14.09       16.49      2.20 o 
  -3 -11   4        3.34       19.89      2.10 o 
  -2 -11   4        1.06        2.40      1.60 o 
  -1 -11   4        0.47        1.70      1.40 o 
   0 -11   4        6.01        5.84      1.06 o 
   1 -11   4       76.87       77.26      2.60 o 
   2 -11   4       54.78       53.57      2.20 o 
   3 -11   4        4.92        4.80      1.40 o 
   4 -11   4       88.65       83.65      2.50 o 
   5 -11   4        2.00        1.90      1.40 o 
   6 -11   4       30.36       27.98      1.80 o 
   7 -11   4       89.03       88.45      2.70 o 
   8 -11   4       10.39       10.09      1.50 o 
   9 -11   4       13.91       16.39      1.80 o 
  10 -11   4        1.88        1.10      1.60 o 
  11 -11   4       40.02       35.68      2.40 o 
  12 -11   4        2.92        3.10      1.80 o 
  13 -11   4        0.10        1.40      2.00 o 
  -6 -10   4        0.15        0.70      2.10 o 
  -5 -10   4        6.12       10.09      1.90 o 
  -4 -10   4        1.17        2.60      1.60 o 
  -3 -10   4        0.46        2.90      1.50 o 
  -2 -10   4        0.02       -0.80      1.50 o 
  -1 -10   4        0.14        0.90      1.30 o 
   0 -10   4        0.38        2.28      0.91 o 
   1 -10   4       10.96        9.39      1.40 o 
   2 -10   4       22.13       21.39      1.70 o 
   3 -10   4      263.81      243.97      6.80 o 
   4 -10   4       16.25       17.49      1.50 o 
   5 -10   4        2.65        1.00      1.30 o 
   6 -10   4       14.72       11.99      1.40 o 
   7 -10   4       26.37       24.59      1.70 o 
   8 -10   4        7.28        4.80      1.50 o 
   9 -10   4       61.01       62.27      2.30 o 
  10 -10   4        1.93       -0.10      1.50 o 
  11 -10   4        8.61        9.29      1.80 o 
  12 -10   4        0.56        1.20      1.70 o 
  13 -10   4        2.16        4.40      1.90 o 
  -7  -9   4        3.27        0.10      2.20 o 
  -6  -9   4        0.10       -1.50      1.80 o 
  -5  -9   4       14.55       19.09      1.90 o 
  -4  -9   4        0.45       -1.20      1.50 o 
  -3  -9   4        5.97        6.80      1.40 o 
  -2  -9   4        5.99        9.29      1.70 o 
  -1  -9   4        5.31        3.90      1.30 o 
   0  -9   4        9.49       10.30      0.99 o 
   1  -9   4      229.78      224.68      7.00 o 
   2  -9   4      126.94      124.23      3.80 o 
   3  -9   4      252.94      246.47      7.20 o 
   4  -9   4       11.42        9.49      1.40 o 
   5  -9   4      111.68      109.14      3.20 o 
   6  -9   4       40.49       37.68      1.70 o 
   7  -9   4       43.80       37.08      1.80 o 
   8  -9   4        0.14        1.30      1.20 o 
   9  -9   4      177.94      173.81      5.80 o 
  10  -9   4       14.43       12.19      1.80 o 
  11  -9   4        0.22       -1.00      1.50 o 
  12  -9   4        0.13        1.00      1.70 o 
  13  -9   4        0.05        2.60      1.80 o 
  -8  -8   4        0.00       -1.90      2.00 o 
  -7  -8   4        0.56       -1.80      1.80 o 
  -6  -8   4       17.76       27.29      2.20 o 
  -5  -8   4        0.59        2.40      1.40 o 
  -4  -8   4        0.14       -0.90      1.40 o 
  -3  -8   4       21.50       19.89      1.60 o 
  -2  -8   4      141.32      137.33      4.00 o 
  -1  -8   4        2.19        1.80      1.30 o 
   0  -8   4       66.31       61.92      1.34 o 
   1  -8   4      315.53      304.54      8.60 o 
   2  -8   4       74.30       75.16      2.20 o 
   3  -8   4        3.42        4.70      1.00 o 
   4  -8   4      140.19      152.22      5.20 o 
   5  -8   4      191.64      190.20      6.00 o 
   6  -8   4      276.04      280.25      7.50 o 
   7  -8   4       68.42       63.17      2.00 o 
   8  -8   4        0.07       -0.70      1.20 o 
   9  -8   4      169.36      163.11      5.00 o 
  10  -8   4       12.77       12.39      1.60 o 
  11  -8   4        0.00       -0.70      1.60 o 
  12  -8   4       16.83       16.49      2.10 o 
  13  -8   4       41.54       44.98      2.70 o 
  -9  -7   4        0.24        0.90      2.00 o 
  -8  -7   4        0.03        0.00      1.80 o 
  -7  -7   4        0.28        2.00      1.60 o 
  -6  -7   4        3.28        5.00      1.50 o 
  -5  -7   4        9.64       13.59      1.50 o 
  -4  -7   4       83.82       79.46      2.70 o 
  -3  -7   4      405.64      388.19     10.69 o 
  -2  -7   4       62.06       54.17      1.90 o 
  -1  -7   4      146.38      141.72      4.40 o 
   0  -7   4      217.05      214.25      4.31 o 
   1  -7   4      232.63      242.07      7.00 o 
   2  -7   4      204.82      235.57      6.80 o 
   3  -7   4       35.75       34.08      1.30 o 
   4  -7   4       80.02       81.96      2.30 o 
   5  -7   4        7.11        8.50      1.00 o 
   6  -7   4        3.19        3.90      1.00 o 
   7  -7   4        2.11        0.00      1.20 o 
   8  -7   4       48.23       44.28      1.90 o 
   9  -7   4      163.29      137.13      4.60 o 
  10  -7   4       60.04       57.87      2.30 o 
  11  -7   4        1.13        0.40      1.60 o 
  12  -7   4        1.05       -1.20      1.80 o 
  13  -7   4        6.94       11.29      2.20 o 
  -9  -6   4        1.40       -2.10      2.10 o 
  -8  -6   4       11.10       12.39      1.90 o 
  -7  -6   4       29.17       33.98      2.10 o 
  -6  -6   4       55.11       51.77      2.20 o 
  -5  -6   4        1.38       -0.20      1.30 o 
  -4  -6   4       12.46       11.29      1.50 o 
  -3  -6   4      221.52      230.28      6.60 o 
  -2  -6   4       20.67       23.29      1.30 o 
  -1  -6   4      344.99      355.71      8.20 o 
   0  -6   4      492.13      496.99     13.14 o 
   1  -6   4      366.44      384.99      7.80 o 
   2  -6   4      217.56      223.78      6.00 o 
   3  -6   4        2.37        0.70      0.80 o 
   4  -6   4      187.98      193.70      5.20 o 
   5  -6   4        1.33        2.80      0.80 o 
   6  -6   4       66.75       70.46      2.30 o 
   7  -6   4       31.47       31.28      1.60 o 
   8  -6   4        1.97        2.00      1.30 o 
   9  -6   4      102.48      102.54      2.90 o 
  10  -6   4       29.07       32.28      1.90 o 
  11  -6   4       17.26       22.69      2.10 o 
  12  -6   4       66.72       63.47      2.90 o 
  13  -6   4        7.06       10.09      2.10 o 
 -10  -5   4       22.36       25.79      2.70 o 
  -9  -5   4        1.87        2.90      1.80 o 
  -8  -5   4        2.14        4.50      1.60 o 
  -7  -5   4        0.86        1.50      1.40 o 
  -6  -5   4        7.48        7.10      1.30 o 
  -5  -5   4        0.70        1.80      1.30 o 
  -4  -5   4       79.70       68.66      2.80 o 
  -3  -5   4       41.40       32.68      1.40 o 
  -2  -5   4        2.28        3.70      0.80 o 
  -1  -5   4       39.34       41.68      1.30 o 
   0  -5   4      405.15      441.21      5.55 o 
   1  -5   4      205.11      220.98      5.50 o 
   2  -5   4      325.08      362.80      6.90 o 
   3  -5   4      757.87      806.47     10.69 o 
   4  -5   4       13.92       14.69      1.00 o 
   5  -5   4       84.00       93.35      2.80 o 
   6  -5   4        3.20        4.40      1.00 o 
   7  -5   4       13.39       13.09      1.40 o 
   8  -5   4        0.78        0.60      1.20 o 
   9  -5   4        7.19        7.00      1.40 o 
  10  -5   4       17.85       14.29      1.80 o 
  11  -5   4        0.01        5.30      1.60 o 
  12  -5   4       10.70        8.40      2.10 o 
  13  -5   4        1.55        3.50      2.10 o 
 -11  -4   4        7.81        7.80      2.30 o 
 -10  -4   4        1.99        0.80      1.90 o 
  -9  -4   4       11.65        5.10      2.00 o 
  -8  -4   4        2.55        2.70      1.40 o 
  -7  -4   4        1.96        1.80      1.40 o 
  -6  -4   4        8.94       12.49      1.50 o 
  -5  -4   4      228.72      223.68      6.60 o 
  -4  -4   4      113.14      109.34      3.40 o 
  -3  -4   4        7.80        8.50      1.00 o 
  -2  -4   4       14.09        9.59      0.80 o 
  -1  -4   4     1247.07     1341.28     12.89 o 
   0  -4   4        0.60        2.25      0.42 o 
   1  -4   4      713.27      762.39      9.20 o 
   2  -4   4     1521.63     1581.15     13.49 o 
   3  -4   4      607.71      643.05      9.20 o 
   4  -4   4      901.79      900.01     11.69 o 
   5  -4   4      673.70      685.13     11.09 o 
   6  -4   4        0.83       -1.10      1.10 o 
   7  -4   4        4.95        5.90      1.20 o 
   8  -4   4       16.72       15.29      1.50 o 
   9  -4   4        3.70        3.80      1.30 o 
  10  -4   4        1.74        0.90      1.60 o 
  11  -4   4       12.00       15.39      1.80 o 
  12  -4   4        0.01        0.00      1.80 o 
 -11  -3   4        6.68        2.40      2.10 o 
 -10  -3   4        1.45        3.40      1.70 o 
  -9  -3   4        3.56        3.00      1.50 o 
  -8  -3   4        7.86        5.90      1.50 o 
  -7  -3   4      118.23      109.74      3.20 o 
  -6  -3   4        0.05        1.10      1.20 o 
  -5  -3   4        2.36        2.00      1.00 o 
  -4  -3   4        0.17        0.70      0.70 o 
  -3  -3   4       25.77       28.38      1.20 o 
  -2  -3   4      643.65      622.66      8.80 o 
  -1  -3   4       60.07       71.16      2.10 o 
   0  -3   4       69.15       64.37      1.34 o 
   1  -3   4     2411.64     2476.86     15.39 o 
   2  -3   4       89.20       87.35      2.60 o 
   3  -3   4      379.26      366.20      6.90 o 
   4  -3   4       65.39       70.56      2.10 o 
   5  -3   4        0.00        2.50      0.90 o 
   6  -3   4      173.11      181.80      5.20 o 
   7  -3   4        2.44        1.40      1.20 o 
   8  -3   4       57.42       50.27      2.00 o 
   9  -3   4       10.92       13.69      1.60 o 
  10  -3   4        3.53        5.90      1.60 o 
  11  -3   4       16.28       22.69      2.00 o 
  12  -3   4        2.26        2.10      2.20 o 
 -12  -2   4        6.00        9.49      2.20 o 
 -11  -2   4       28.35       32.38      2.50 o 
 -10  -2   4        0.01       -0.40      1.50 o 
  -9  -2   4       10.74       10.99      1.60 o 
  -8  -2   4      217.77      203.19      6.00 o 
  -7  -2   4       17.14       15.69      1.50 o 
  -6  -2   4        8.15        9.29      1.10 o 
  -5  -2   4       27.73       28.88      1.20 o 
  -4  -2   4        2.08        2.70      0.80 o 
  -3  -2   4       22.44       26.89      1.00 o 
  -2  -2   4       11.05        9.69      0.70 o 
  -1  -2   4      742.52      742.10      8.30 o 
   0  -2   4     4282.82     4355.81     23.34 o 
   1  -2   4      744.87      702.12      8.10 o 
   2  -2   4      144.93      137.83      4.10 o 
   3  -2   4       18.67       14.59      0.90 o 
   4  -2   4       68.05       66.26      2.10 o 
   5  -2   4       13.50       14.29      1.10 o 
   6  -2   4       11.09       12.39      1.20 o 
   7  -2   4      590.48      532.81     12.29 o 
   8  -2   4       82.51       80.86      2.40 o 
   9  -2   4        0.56       -1.00      1.40 o 
  10  -2   4        0.13       -0.40      1.60 o 
  11  -2   4       54.13       60.67      3.00 o 
  12  -2   4        2.29        1.90      2.20 o 
 -12  -1   4        5.48        7.20      2.10 o 
 -11  -1   4        0.27       -1.40      1.70 o 
 -10  -1   4       22.63       22.59      1.90 o 
  -9  -1   4       21.41       18.29      1.70 o 
  -8  -1   4        9.27        7.70      1.70 o 
  -7  -1   4       31.64       30.88      1.60 o 
  -6  -1   4        7.79       11.29      1.20 o 
  -5  -1   4      197.95      173.51      4.90 o 
  -4  -1   4       25.66       31.08      1.10 o 
  -3  -1   4       18.68       20.69      0.90 o 
  -2  -1   4       53.41       56.37      1.70 o 
   0  -1   4      438.36      444.71      4.45 o 
   1  -1   4        0.32        0.60      0.60 o 
   2  -1   4     1049.98     1076.72     11.29 o 
   3  -1   4      418.38      430.07      8.00 o 
   4  -1   4       33.73       33.88      1.30 o 
   5  -1   4       62.46       65.46      2.10 o 
   6  -1   4       97.29      109.54      3.30 o 
   7  -1   4       16.01       14.99      1.60 o 
   8  -1   4        0.05       -1.10      1.40 o 
   9  -1   4        0.85        2.20      1.50 o 
  10  -1   4       26.39       21.49      2.40 o 
  11  -1   4       21.20       23.89      2.50 o 
 -13   0   4       23.33       31.78      2.60 o 
 -12   0   4        1.36        1.70      1.90 o 
 -11   0   4        6.26        7.40      1.70 o 
 -10   0   4        8.33        7.30      1.50 o 
  -9   0   4       86.83       81.26      2.70 o 
  -8   0   4        7.37        8.70      1.40 o 
  -7   0   4      132.51      125.93      3.70 o 
  -6   0   4        1.00        1.90      0.90 o 
  -5   0   4      969.18     1009.46     12.59 o 
  -4   0   4       91.30       97.15      3.00 o 
  -3   0   4      536.39      560.40      7.90 o 
  -2   0   4      457.97      500.53      7.00 o 
  -1   0   4      192.29      214.58      4.60 o 
   0   0   4      519.08      504.09      9.84 o 
   1   0   4     1233.04     1347.97     12.29 o 
   2   0   4      390.49      437.96      7.80 o 
   3   0   4       92.60       94.25      3.00 o 
   4   0   4        0.19        1.10      0.90 o 
   5   0   4       17.98       19.19      1.40 o 
   6   0   4     1249.97     1171.47     18.19 o 
   7   0   4       22.19       21.79      1.70 o 
   8   0   4        5.43        6.10      1.40 o 
   9   0   4        0.80       -0.30      1.60 o 
  10   0   4       44.54       49.97      2.80 o 
  11   0   4        9.28       11.79      2.30 o 
 -13   1   4        5.87        7.40      2.10 o 
 -12   1   4        9.98       14.29      1.90 o 
 -11   1   4       14.51       12.89      1.90 o 
 -10   1   4        0.34        0.30      1.40 o 
  -9   1   4       39.71       36.88      1.90 o 
  -8   1   4      154.85      152.12      4.50 o 
  -7   1   4       54.45       42.78      1.50 o 
  -6   1   4      135.08      112.84      3.50 o 
  -5   1   4      496.67      506.53      8.90 o 
  -4   1   4     1146.82     1202.45     12.39 o 
  -3   1   4     2668.05     2706.94     17.29 o 
  -2   1   4      523.82      529.71      7.50 o 
  -1   1   4      487.74      503.73      7.40 o 
   0   1   4      347.40      345.84      4.56 o 
   1   1   4      334.23      386.19      7.20 o 
   2   1   4      437.39      476.54      8.80 o 
   3   1   4       20.50       21.39      1.20 o 
   4   1   4       81.90       84.25      2.60 o 
   5   1   4      148.31      145.72      4.40 o 
   6   1   4      331.81      325.12      9.00 o 
   7   1   4       59.95       53.87      2.20 o 
   8   1   4        0.44        0.80      1.40 o 
   9   1   4       18.30       19.69      2.10 o 
  10   1   4        3.45        1.30      2.10 o 
 -14   2   4        1.21        6.20      2.00 o 
 -13   2   4        2.01        0.10      1.90 o 
 -12   2   4        8.74        5.80      1.90 o 
 -11   2   4        3.47        3.90      1.50 o 
 -10   2   4        0.41       -1.40      1.40 o 
  -9   2   4        0.04       -0.20      1.30 o 
  -8   2   4      425.01      408.18     10.49 o 
  -7   2   4       68.56       61.27      1.70 o 
  -6   2   4      635.66      590.28     10.39 o 
  -5   2   4      257.42      269.55      6.60 o 
  -4   2   4      142.11      125.93      3.90 o 
  -3   2   4     1346.35     1417.14     13.19 o 
  -2   2   4      223.02      212.09      5.20 o 
  -1   2   4        2.17        2.50      0.70 o 
   0   2   4      122.26      135.06      2.79 o 
   1   2   4      284.36      303.34      7.10 o 
   2   2   4        0.79       -0.30      0.90 o 
   3   2   4       75.99       68.66      2.00 o 
   4   2   4       28.45       35.28      1.70 o 
   5   2   4       82.89       84.45      2.40 o 
   6   2   4       44.03       43.58      2.00 o 
   7   2   4        0.23        1.10      1.40 o 
   8   2   4       21.63       22.19      2.30 o 
   9   2   4        0.32       -1.80      1.80 o 
 -14   3   4        7.65       10.79      2.40 o 
 -13   3   4        1.74        5.80      1.90 o 
 -12   3   4       34.45       38.68      2.40 o 
 -11   3   4       12.96       18.39      1.80 o 
 -10   3   4       39.55       35.58      2.00 o 
  -9   3   4      329.00      314.33      8.40 o 
  -8   3   4      267.18      228.78      6.90 o 
  -7   3   4      133.59      114.64      3.40 o 
  -6   3   4       69.14       66.76      1.90 o 
  -5   3   4        8.38       14.09      0.90 o 
  -4   3   4      533.97      619.47      9.69 o 
  -3   3   4      200.72      203.79      5.60 o 
  -2   3   4        1.15        1.00      0.70 o 
  -1   3   4       88.10       94.05      2.80 o 
   0   3   4       16.17       18.19      0.71 o 
   1   3   4        2.52        3.80      0.90 o 
   2   3   4      187.19      180.80      5.70 o 
   3   3   4      262.03      246.07      7.20 o 
   4   3   4        5.40        7.20      1.30 o 
   5   3   4        7.90        9.69      1.50 o 
   6   3   4        4.08       -1.80      1.80 o 
   7   3   4        1.88        0.40      1.60 o 
   8   3   4        0.29       -1.50      1.80 o 
   9   3   4        0.88       -2.10      2.10 o 
 -14   4   4        1.32       -0.20      2.10 o 
 -13   4   4       71.98       81.66      3.10 o 
 -12   4   4       22.58       26.19      2.10 o 
 -11   4   4        0.00       -0.10      1.40 o 
 -10   4   4       18.57       19.49      1.70 o 
  -9   4   4      224.01      197.69      5.80 o 
  -8   4   4      559.41      549.30     11.59 o 
  -7   4   4        4.71        3.90      1.10 o 
  -6   4   4       38.70       42.48      1.40 o 
  -5   4   4        8.12        8.70      1.00 o 
  -4   4   4       37.09       37.18      1.30 o 
  -3   4   4       87.62       88.35      2.60 o 
  -2   4   4      349.56      361.01      8.10 o 
  -1   4   4        2.69        4.30      0.90 o 
   0   4   4        1.55        1.20      1.00 o 
   1   4   4        4.14        2.30      1.20 o 
   2   4   4       62.03       55.77      2.00 o 
   3   4   4      117.74      114.74      3.80 o 
   4   4   4        6.97        5.30      1.40 o 
   5   4   4        6.67        4.80      1.60 o 
   6   4   4        6.93        5.60      1.80 o 
   7   4   4       10.26       13.79      2.00 o 
   8   4   4        0.29        1.80      2.00 o 
 -14   5   4        0.36        3.30      1.80 o 
 -13   5   4       10.24       13.59      2.00 o 
 -12   5   4       14.59       15.39      1.90 o 
 -11   5   4        4.69        5.40      1.40 o 
 -10   5   4       44.06       49.97      2.10 o 
  -9   5   4        1.61        0.90      1.20 o 
  -8   5   4       24.54       23.69      1.60 o 
  -7   5   4       31.10       31.88      1.40 o 
  -6   5   4       21.10       19.19      1.30 o 
  -5   5   4      111.22      121.43      3.80 o 
  -4   5   4      106.70      109.24      3.50 o 
  -3   5   4      117.99      117.74      3.50 o 
  -2   5   4       25.40       27.39      1.30 o 
  -1   5   4       92.04       92.75      2.70 o 
   0   5   4       18.46       18.00      0.99 o 
   1   5   4      236.50      227.48      7.20 o 
   2   5   4       32.54       23.69      1.70 o 
   3   5   4       12.85       12.69      1.60 o 
   4   5   4        3.71        5.80      1.60 o 
   5   5   4       20.37       24.99      2.00 o 
   6   5   4        1.08       -0.10      1.80 o 
   7   5   4        7.73        5.70      2.20 o 
 -14   6   4       12.97       14.59      2.20 o 
 -13   6   4        0.01       -1.70      1.70 o 
 -12   6   4        0.55        7.90      1.80 o 
 -11   6   4        4.45        4.40      1.40 o 
 -10   6   4        1.91        1.70      1.40 o 
  -9   6   4        0.85        0.20      1.20 o 
  -8   6   4        1.21        1.50      1.20 o 
  -7   6   4       12.17       10.19      1.40 o 
  -6   6   4       11.37       14.39      1.30 o 
  -5   6   4       54.32       60.67      2.00 o 
  -4   6   4        0.11        1.20      1.00 o 
  -3   6   4        0.58        0.70      1.10 o 
  -2   6   4       85.27       78.86      2.70 o 
  -1   6   4       27.17       25.79      1.50 o 
   0   6   4        1.64        2.50      0.85 o 
   1   6   4       35.08       31.78      1.80 o 
   2   6   4        4.88        2.70      1.40 o 
   3   6   4        1.55       -1.30      1.50 o 
   4   6   4       10.98       11.89      1.80 o 
   5   6   4        0.97        2.20      1.60 o 
   6   6   4        0.00       -2.10      2.10 o 
 -14   7   4        1.62        1.80      2.00 o 
 -13   7   4        8.37        5.20      1.90 o 
 -12   7   4        2.55        3.40      1.60 o 
 -11   7   4        5.47        5.80      1.60 o 
 -10   7   4        2.70        4.20      1.40 o 
  -9   7   4        0.81       -1.40      1.40 o 
  -8   7   4       90.46       81.46      2.30 o 
  -7   7   4        4.76        5.90      1.30 o 
  -6   7   4        0.08        2.50      1.10 o 
  -5   7   4       10.25       11.99      1.40 o 
  -4   7   4      147.45      145.52      4.60 o 
  -3   7   4      403.89      376.90     11.09 o 
  -2   7   4      156.40      155.32      4.70 o 
  -1   7   4      153.94      138.03      4.20 o 
   0   7   4       67.76       60.82      1.52 o 
   1   7   4        0.00       -1.40      1.40 o 
   2   7   4       15.43       12.39      1.70 o 
   3   7   4        3.43        3.70      1.70 o 
   4   7   4       13.95       15.09      2.00 o 
   5   7   4        3.04        3.30      2.20 o 
 -14   8   4        0.10        1.50      1.90 o 
 -13   8   4        5.04        9.39      2.00 o 
 -12   8   4        0.56       -1.80      1.80 o 
 -11   8   4        4.42        5.80      1.60 o 
 -10   8   4        0.75       -1.50      1.50 o 
  -9   8   4        1.55        1.30      1.30 o 
  -8   8   4       52.47       43.78      2.00 o 
  -7   8   4        8.38        5.60      1.30 o 
  -6   8   4        0.06        0.90      1.20 o 
  -5   8   4        0.73       -1.50      1.50 o 
  -4   8   4        4.74        3.30      1.30 o 
  -3   8   4       24.47       23.49      1.70 o 
  -2   8   4      161.43      155.72      4.50 o 
  -1   8   4       23.60       22.09      1.70 o 
   0   8   4        5.58        6.65      1.09 o 
   1   8   4       26.80       24.49      2.00 o 
   2   8   4       33.87       36.18      2.30 o 
   3   8   4        8.89        8.90      1.90 o 
   4   8   4       17.71       20.89      2.60 o 
 -14   9   4        7.32        7.80      2.30 o 
 -13   9   4        0.37        4.20      1.80 o 
 -12   9   4        0.04        0.70      1.70 o 
 -11   9   4       28.02       26.69      2.30 o 
 -10   9   4        1.59        2.40      1.50 o 
  -9   9   4        9.27       11.09      1.60 o 
  -8   9   4        0.10        2.00      1.40 o 
  -7   9   4        6.93        6.20      1.50 o 
  -6   9   4        0.30        3.50      1.20 o 
  -5   9   4        1.48        3.40      1.30 o 
  -4   9   4        0.58        1.60      1.30 o 
  -3   9   4       82.07       91.75      2.80 o 
  -2   9   4       30.02       25.89      2.10 o 
  -1   9   4        0.00       -0.30      1.60 o 
   0   9   4        2.69        0.65      1.20 o 
   1   9   4        7.68       14.69      1.90 o 
   2   9   4        3.10        0.80      1.90 o 
   3   9   4        0.53        2.80      2.30 o 
 -14  10   4        6.33        8.70      2.10 o 
 -13  10   4        3.82        5.50      2.10 o 
 -12  10   4       17.24       16.99      2.40 o 
 -11  10   4        0.08        0.90      1.70 o 
 -10  10   4        0.96        2.20      1.60 o 
  -9  10   4        9.55       11.19      1.70 o 
  -8  10   4       15.15       16.89      1.80 o 
  -7  10   4        0.14       -1.50      1.50 o 
  -6  10   4       11.72        9.69      1.60 o 
  -5  10   4        1.39       -1.60      1.60 o 
  -4  10   4        0.58        0.40      1.50 o 
  -3  10   4        5.06        3.40      1.80 o 
  -2  10   4        2.19        3.20      1.70 o 
  -1  10   4        3.96        3.90      1.90 o 
   0  10   4        4.91        6.30      1.38 o 
   1  10   4        8.58        9.00      2.60 o 
 -13  11   4        6.61        8.60      2.50 o 
 -12  11   4       72.67       80.46      3.50 o 
 -11  11   4        0.52        2.60      1.80 o 
 -10  11   4        0.43       -0.50      1.80 o 
  -9  11   4        8.07       16.29      1.90 o 
  -8  11   4        1.31        0.80      1.60 o 
  -7  11   4        0.70        0.60      1.60 o 
  -6  11   4        1.48        5.60      1.50 o 
  -5  11   4        0.29        1.90      1.60 o 
  -4  11   4        0.26        1.00      1.70 o 
  -3  11   4        0.73        1.40      1.70 o 
  -2  11   4        0.06       -1.80      1.80 o 
  -1  11   4        8.47        9.59      2.20 o 
   0  11   4        0.11       -3.95      7.60 o 
 -12  12   4       13.80       14.49      2.60 o 
 -11  12   4        9.05       14.29      2.40 o 
 -10  12   4        6.58        8.90      2.00 o 
  -9  12   4        4.91        8.00      1.80 o 
  -8  12   4       15.90       18.69      2.20 o 
  -7  12   4       15.35       14.19      2.20 o 
  -6  12   4        1.69        2.30      1.80 o 
  -5  12   4        2.87       -0.50      1.90 o 
  -4  12   4        6.38       10.39      1.90 o 
  -3  12   4        0.48       -2.00      2.00 o 
  -2  12   4        0.44       -1.50      2.10 o 
 -10  13   4        8.07        9.20      2.20 o 
  -9  13   4        0.34       -2.40      2.40 o 
  -8  13   4        0.00       -2.10      2.10 o 
  -7  13   4        2.32       15.49      2.40 o 
  -6  13   4        0.13        0.50      1.90 o 
  -5  13   4        0.11        0.80      1.90 o 
   6 -16   5        0.06        3.00      2.00 o 
   7 -16   5        0.94       -2.10      2.10 o 
   8 -16   5        1.21        2.10      2.10 o 
   2 -15   5        0.73       -1.60      2.00 o 
   3 -15   5        0.76       -1.70      2.10 o 
   4 -15   5        4.21        1.70      1.90 o 
   5 -15   5        2.27       -2.10      2.10 o 
   6 -15   5        0.66        0.80      1.80 o 
   7 -15   5        0.37        1.60      1.80 o 
   8 -15   5        0.03        0.00      2.10 o 
   9 -15   5        0.12        0.70      1.90 o 
  10 -15   5        0.01        2.60      2.00 o 
   0 -14   5        2.38        3.30      1.41 o 
   1 -14   5        7.64       11.69      2.20 o 
   2 -14   5        4.50        7.90      1.80 o 
   3 -14   5        0.75       -1.70      1.70 o 
   4 -14   5        5.19        9.29      1.70 o 
   5 -14   5        5.40        5.20      1.80 o 
   6 -14   5        0.01       -1.30      1.60 o 
   7 -14   5        6.40        7.00      1.80 o 
   8 -14   5       10.21        9.99      1.90 o 
   9 -14   5        3.04        5.50      1.90 o 
  10 -14   5        2.11        5.70      1.90 o 
  11 -14   5        7.11        7.40      2.10 o 
  -2 -13   5        2.28        3.90      2.10 o 
  -1 -13   5        0.00       -1.40      1.80 o 
   0 -13   5        1.59        0.37      3.95 o 
   1 -13   5       14.01       17.09      2.00 o 
   2 -13   5        8.79        9.79      1.80 o 
   3 -13   5        0.34        0.60      1.60 o 
   4 -13   5       30.19       28.18      2.20 o 
   5 -13   5        2.76        0.60      1.50 o 
   6 -13   5        6.99        9.69      1.60 o 
   7 -13   5        1.57        3.30      1.60 o 
   8 -13   5        0.30        0.40      1.50 o 
   9 -13   5        2.79        1.70      1.70 o 
  10 -13   5        5.72        9.20      1.80 o 
  11 -13   5        5.33        7.40      2.00 o 
  12 -13   5        0.44        2.50      2.00 o 
  -3 -12   5        0.51        4.20      2.00 o 
  -2 -12   5        0.49       -0.10      1.80 o 
  -1 -12   5        2.82        3.60      1.80 o 
   0 -12   5        1.46        1.50      1.13 o 
   1 -12   5        2.45       -1.80      1.80 o 
   2 -12   5        0.27       -0.10      1.40 o 
   3 -12   5        0.81        0.60      1.50 o 
   4 -12   5        1.34       -0.20      1.50 o 
   5 -12   5        1.81        0.70      1.40 o 
   6 -12   5        4.25       -0.90      1.80 o 
   7 -12   5        3.10        4.80      1.50 o 
   8 -12   5       24.50       20.89      1.90 o 
   9 -12   5       12.12       11.39      1.90 o 
  10 -12   5        0.01        0.30      1.60 o 
  11 -12   5        0.19        1.10      1.70 o 
  12 -12   5        8.39       13.39      2.00 o 
  13 -12   5        0.32       -1.40      2.10 o 
  -5 -11   5        0.02       -0.80      2.00 o 
  -4 -11   5       15.10       17.99      2.30 o 
  -3 -11   5       11.05       10.49      2.00 o 
  -2 -11   5        3.11        3.00      1.60 o 
  -1 -11   5        2.35        1.00      1.60 o 
   0 -11   5       12.42       11.20      1.20 o 
   1 -11   5       28.18       29.18      1.80 o 
   2 -11   5       80.63       84.35      2.60 o 
   3 -11   5        5.54        7.20      1.40 o 
   4 -11   5        0.79        3.10      1.20 o 
   5 -11   5        3.79        4.10      1.20 o 
   6 -11   5        2.94        0.70      1.40 o 
   7 -11   5       22.43       23.09      1.70 o 
   8 -11   5       81.01       79.66      2.60 o 
   9 -11   5       28.05       30.18      2.00 o 
  10 -11   5        2.17        3.70      1.70 o 
  11 -11   5       18.78       19.69      2.10 o 
  12 -11   5        3.67        3.20      1.90 o 
  13 -11   5        0.15       -2.10      2.10 o 
  -6 -10   5        1.25       -1.60      2.00 o 
  -5 -10   5        1.08        2.50      1.70 o 
  -4 -10   5        0.00       -0.30      1.70 o 
  -3 -10   5        2.07        1.50      1.50 o 
  -2 -10   5       22.73       23.49      1.70 o 
  -1 -10   5       10.28       11.59      1.60 o 
   0 -10   5       36.75       36.10      1.31 o 
   1 -10   5       14.20       14.19      1.50 o 
   2 -10   5       42.28       33.18      2.10 o 
   3 -10   5       39.59       34.28      1.80 o 
   4 -10   5        0.59       -1.70      1.70 o 
   5 -10   5       82.44       79.46      2.20 o 
   6 -10   5       21.60       21.29      1.60 o 
   7 -10   5       35.25       38.88      1.90 o 
   8 -10   5        2.27        1.60      1.50 o 
   9 -10   5       43.55       43.68      2.20 o 
  10 -10   5        9.68        8.50      1.70 o 
  11 -10   5        0.47       -0.40      1.70 o 
  12 -10   5        0.37        0.80      1.80 o 
  13 -10   5        2.23       -1.10      2.10 o 
  -7  -9   5        1.18        2.40      2.00 o 
  -6  -9   5        5.12        5.30      1.80 o 
  -5  -9   5        0.00        2.10      1.60 o 
  -4  -9   5        0.08       -1.50      1.50 o 
  -3  -9   5       69.98       72.66      2.50 o 
  -2  -9   5       22.93       21.59      1.70 o 
  -1  -9   5      237.54      224.78      6.80 o 
   0  -9   5        0.01       -0.15      2.05 o 
   1  -9   5      106.00       99.75      2.90 o 
   2  -9   5      145.38      144.52      4.10 o 
   3  -9   5       91.96       92.95      2.60 o 
   4  -9   5       24.72       25.59      1.50 o 
   5  -9   5       18.51       18.99      1.50 o 
   6  -9   5      167.68      150.92      4.30 o 
   7  -9   5        0.98        9.79      1.30 o 
   8  -9   5       13.63       11.39      1.60 o 
   9  -9   5       28.68       33.48      2.10 o 
  10  -9   5      100.58      102.04      3.00 o 
  11  -9   5        1.83        2.40      1.70 o 
  12  -9   5        0.87        2.50      1.70 o 
  13  -9   5        4.17        5.50      2.20 o 
  -8  -8   5        1.53        0.40      2.10 o 
  -7  -8   5        6.18        6.90      2.10 o 
  -6  -8   5        0.17        0.30      1.60 o 
  -5  -8   5        4.27        3.20      1.60 o 
  -4  -8   5       14.28       15.79      1.70 o 
  -3  -8   5       97.40       93.75      2.60 o 
  -2  -8   5       88.93       93.65      3.00 o 
  -1  -8   5        8.62        7.20      1.40 o 
   0  -8   5       41.81       44.38      1.20 o 
   1  -8   5      100.67       97.65      2.90 o 
   2  -8   5       39.24       36.28      1.50 o 
   3  -8   5       44.63       43.98      1.60 o 
   4  -8   5      162.13      155.92      4.80 o 
   5  -8   5        3.78        5.00      1.10 o 
   6  -8   5       13.40        9.39      1.30 o 
   7  -8   5       59.85       63.57      2.00 o 
   8  -8   5       28.73       29.78      1.70 o 
   9  -8   5        6.67        6.70      1.50 o 
  10  -8   5        2.11        0.60      1.60 o 
  11  -8   5        5.16        6.80      1.70 o 
  12  -8   5        1.96       -0.90      1.90 o 
  13  -8   5        0.10       -1.30      2.00 o 
  -9  -7   5        2.06        6.40      2.10 o 
  -8  -7   5        2.30        3.40      1.90 o 
  -7  -7   5        1.22        1.10      1.60 o 
  -6  -7   5        3.01        2.40      1.50 o 
  -5  -7   5        0.75       -0.20      1.40 o 
  -4  -7   5        0.84        2.10      1.40 o 
  -3  -7   5       26.85       33.18      1.80 o 
  -2  -7   5      148.81      148.32      4.30 o 
  -1  -7   5      315.18      328.52      9.00 o 
   0  -7   5      113.87      107.77      2.33 o 
   1  -7   5      245.85      251.66      7.40 o 
   2  -7   5      315.75      338.52      8.20 o 
   3  -7   5       58.88       64.57      2.00 o 
   4  -7   5       89.38       95.65      2.80 o 
   5  -7   5        2.54        1.00      1.00 o 
   6  -7   5        1.15        3.00      1.10 o 
   7  -7   5       18.56       20.19      1.40 o 
   8  -7   5        1.24        1.20      1.30 o 
   9  -7   5        0.04        0.00      1.30 o 
  10  -7   5        1.99        3.90      1.50 o 
  11  -7   5        6.09        4.40      1.80 o 
  12  -7   5       32.43       30.08      2.50 o 
  13  -7   5        3.12        1.00      2.30 o 
 -10  -6   5        0.16        2.30      2.10 o 
  -9  -6   5        3.35        3.90      2.00 o 
  -8  -6   5        5.18        5.20      1.80 o 
  -7  -6   5        8.04        7.10      1.70 o 
  -6  -6   5       20.50       22.29      1.70 o 
  -5  -6   5      196.88      187.00      5.40 o 
  -4  -6   5       56.99       53.17      2.00 o 
  -3  -6   5        3.43        2.50      1.10 o 
  -2  -6   5        6.86       10.49      1.10 o 
  -1  -6   5       73.55       66.56      1.90 o 
   0  -6   5      321.82      332.95      5.51 o 
   1  -6   5      103.68      106.84      3.20 o 
   2  -6   5       51.33       55.87      1.60 o 
   3  -6   5      219.58      237.87      6.70 o 
   4  -6   5        7.93        6.90      1.00 o 
   5  -6   5      122.01      129.33      3.70 o 
   6  -6   5      375.17      363.50      9.49 o 
   7  -6   5      368.62      381.79     10.39 o 
   8  -6   5       26.51       23.09      1.70 o 
   9  -6   5        0.37        1.20      1.30 o 
  10  -6   5      122.37      120.54      3.60 o 
  11  -6   5       26.83       30.38      2.20 o 
  12  -6   5        7.55        6.90      1.90 o 
  13  -6   5        3.81        3.90      2.10 o 
 -10  -5   5        1.52        3.00      2.00 o 
  -9  -5   5        3.15        1.50      1.80 o 
  -8  -5   5        1.60        1.90      1.70 o 
  -7  -5   5        0.21       -1.50      1.60 o 
  -6  -5   5        0.00       -1.30      1.30 o 
  -5  -5   5       47.10       40.88      1.80 o 
  -4  -5   5      127.45      133.23      4.30 o 
  -3  -5   5       14.67       13.79      1.10 o 
  -2  -5   5       32.67       27.98      1.20 o 
  -1  -5   5      259.86      256.16      6.70 o 
   0  -5   5        0.66        2.18      0.53 o 
   1  -5   5      515.40      544.91      8.90 o 
   2  -5   5      182.63      193.20      5.60 o 
   3  -5   5       28.84       34.28      1.20 o 
   4  -5   5       97.51       97.25      2.90 o 
   5  -5   5       21.77       19.99      1.20 o 
   6  -5   5      193.12      180.10      5.40 o 
   7  -5   5       79.02       71.96      2.20 o 
   8  -5   5       63.20       64.87      2.20 o 
   9  -5   5       19.63       18.79      1.70 o 
  10  -5   5       11.81       11.09      1.90 o 
  11  -5   5        1.08        1.90      1.80 o 
  12  -5   5        2.03        3.00      1.90 o 
 -11  -4   5        0.85       -1.70      2.20 o 
 -10  -4   5        2.82        1.40      1.90 o 
  -9  -4   5        4.70        3.90      1.60 o 
  -8  -4   5       53.36       53.07      2.30 o 
  -7  -4   5       46.19       44.58      2.00 o 
  -6  -4   5      404.12      395.79     10.89 o 
  -5  -4   5       22.61       20.49      1.40 o 
  -4  -4   5        0.06        1.20      0.90 o 
  -3  -4   5        7.50        7.40      0.90 o 
  -2  -4   5       62.24       56.17      1.90 o 
  -1  -4   5        9.26        9.89      0.90 o 
   0  -4   5      231.00      225.40      7.00 o 
   1  -4   5       31.58       35.58      1.10 o 
   2  -4   5     1219.98     1293.30     13.19 o 
   3  -4   5        3.46        3.30      0.70 o 
   4  -4   5       29.40       32.18      1.30 o 
   5  -4   5      172.08      175.61      5.50 o 
   6  -4   5        1.52        1.30      1.10 o 
   7  -4   5        3.10        4.40      1.30 o 
   8  -4   5        0.64       -1.30      1.30 o 
   9  -4   5      167.62      169.81      5.10 o 
  10  -4   5       34.71       37.98      2.30 o 
  11  -4   5        4.66        5.50      1.80 o 
  12  -4   5       24.37       29.68      2.60 o 
 -12  -3   5       17.11       26.09      2.60 o 
 -11  -3   5        8.20       11.29      2.00 o 
 -10  -3   5        0.12        2.30      1.70 o 
  -9  -3   5        2.71       -1.80      1.80 o 
  -8  -3   5       48.09       41.38      2.10 o 
  -7  -3   5       13.99       13.59      1.50 o 
  -6  -3   5        4.51        6.80      1.20 o 
  -5  -3   5        0.50        0.30      0.90 o 
  -4  -3   5       93.98       95.35      3.10 o 
  -3  -3   5       93.62       87.55      2.50 o 
  -2  -3   5       16.90       22.69      1.00 o 
  -1  -3   5      152.37      190.70      5.00 o 
   0  -3   5       23.22       24.66      1.30 o 
   1  -3   5       40.05       32.68      1.00 o 
   2  -3   5      284.42      292.84      6.40 o 
   3  -3   5      713.22      742.50     10.59 o 
   4  -3   5        0.69        1.60      0.80 o 
   5  -3   5        4.95        5.10      1.00 o 
   6  -3   5      191.43      189.10      5.70 o 
   7  -3   5      267.76      253.76      7.70 o 
   8  -3   5      102.67      100.55      2.80 o 
   9  -3   5        7.24        7.90      1.60 o 
  10  -3   5        2.38        3.80      1.60 o 
  11  -3   5        3.46        3.40      1.90 o 
  12  -3   5        7.08        8.50      2.20 o 
 -12  -2   5        3.39        3.30      2.20 o 
 -11  -2   5        2.41        2.10      1.80 o 
 -10  -2   5        2.88        5.50      1.60 o 
  -9  -2   5        0.09        1.30      1.40 o 
  -8  -2   5      140.59      127.03      3.30 o 
  -7  -2   5      114.43      109.24      3.10 o 
  -6  -2   5        0.00       -1.10      1.10 o 
  -5  -2   5       51.93       53.07      1.60 o 
  -4  -2   5        0.77        3.20      0.80 o 
  -3  -2   5     1326.99     1307.79     13.49 o 
  -2  -2   5       26.92       32.18      1.00 o 
  -1  -2   5      379.36      378.60      6.60 o 
   0  -2   5      111.13      112.34      2.33 o 
   1  -2   5      319.14      346.91      6.60 o 
   2  -2   5      375.81      429.77      7.80 o 
   3  -2   5       12.09       14.99      1.00 o 
   4  -2   5        9.57       15.79      1.10 o 
   5  -2   5       44.04       44.78      1.60 o 
   6  -2   5      937.09      913.81     15.49 o 
   7  -2   5      281.50      288.14      8.20 o 
   8  -2   5       29.86       34.48      1.80 o 
   9  -2   5       19.55       25.09      1.90 o 
  10  -2   5        6.87        7.60      1.90 o 
  11  -2   5       50.08       57.97      3.00 o 
 -13  -1   5        1.95        4.70      2.40 o 
 -12  -1   5        6.73        7.70      2.10 o 
 -11  -1   5        2.25        2.90      1.70 o 
 -10  -1   5        3.33        2.10      1.60 o 
  -9  -1   5        8.22        7.50      1.50 o 
  -8  -1   5       23.11       19.79      1.60 o 
  -7  -1   5       12.07       13.49      1.40 o 
  -6  -1   5        8.58        8.00      1.10 o 
  -5  -1   5        3.11        1.90      0.90 o 
  -4  -1   5      153.73      168.21      4.70 o 
  -3  -1   5      224.29      240.77      5.80 o 
  -2  -1   5      544.98      569.79      8.30 o 
  -1  -1   5        4.81        6.80      0.60 o 
   0  -1   5       95.90      104.58      2.75 o 
   1  -1   5      277.22      296.04      6.40 o 
   2  -1   5       67.47       71.66      2.20 o 
   3  -1   5       26.98       26.59      1.10 o 
   4  -1   5        6.02        5.20      1.00 o 
   5  -1   5      215.58      195.79      5.70 o 
   6  -1   5      180.73      170.61      5.10 o 
   7  -1   5       87.55       85.95      2.60 o 
   8  -1   5        6.54        6.10      1.60 o 
   9  -1   5       16.95       12.29      1.90 o 
  10  -1   5        9.38        9.10      2.00 o 
  11  -1   5        0.34        1.40      2.20 o 
 -13   0   5        0.54       -2.20      2.20 o 
 -12   0   5       11.55       12.69      2.00 o 
 -11   0   5        5.02        4.80      1.70 o 
 -10   0   5        3.97        3.40      1.60 o 
  -9   0   5       81.87       82.36      2.40 o 
  -8   0   5      190.72      174.91      5.20 o 
  -7   0   5        1.74        2.10      1.10 o 
  -6   0   5      383.80      379.60      8.90 o 
  -5   0   5       50.10       48.17      1.60 o 
  -4   0   5      749.77      786.48     10.79 o 
  -3   0   5      527.69      563.50      8.60 o 
  -2   0   5      115.75      123.53      3.60 o 
  -1   0   5       56.72       49.67      1.60 o 
   0   0   5      130.55      110.98      4.55 o 
   1   0   5      189.22      230.88      5.80 o 
   2   0   5        3.16        3.70      0.80 o 
   3   0   5      535.16      483.04      9.79 o 
   4   0   5      195.87      168.31      5.20 o 
   5   0   5      290.60      289.64      7.90 o 
   6   0   5       37.76       33.98      1.80 o 
   7   0   5       32.03       32.98      2.00 o 
   8   0   5        6.54        5.20      1.60 o 
   9   0   5        1.44        0.30      1.70 o 
  10   0   5        2.09       -1.70      2.10 o 
 -13   1   5        0.04        0.70      1.90 o 
 -12   1   5       21.59       28.58      2.30 o 
 -11   1   5       16.50       17.09      1.90 o 
 -10   1   5       92.83      102.54      3.10 o 
  -9   1   5      212.77      205.49      6.00 o 
  -8   1   5      506.58      501.33     11.49 o 
  -7   1   5       26.10       26.09      1.50 o 
  -6   1   5        0.97        0.80      0.90 o 
  -5   1   5      285.11      307.43      7.40 o 
  -4   1   5      544.81      578.69      9.29 o 
  -3   1   5     1657.84     1773.14     15.49 o 
  -2   1   5      661.37      702.12      9.59 o 
  -1   1   5      128.56      139.92      3.90 o 
   0   1   5      127.79      134.66      2.90 o 
   1   1   5      609.34      646.45     10.29 o 
   2   1   5      103.32      128.23      4.00 o 
   3   1   5        6.95        6.90      1.00 o 
   4   1   5      114.61      116.64      3.30 o 
   5   1   5      129.17      123.83      3.50 o 
   6   1   5       32.77       27.59      1.80 o 
   7   1   5        0.21       -1.00      1.40 o 
   8   1   5        3.90        4.10      1.70 o 
   9   1   5        1.26        2.70      1.80 o 
 -14   2   5        4.14        6.20      2.40 o 
 -13   2   5        2.80        0.60      1.90 o 
 -12   2   5       67.49       74.36      2.90 o 
 -11   2   5       54.34       55.17      2.50 o 
 -10   2   5      134.74      134.33      4.00 o 
  -9   2   5       99.24      101.55      3.20 o 
  -8   2   5     1160.07     1067.42     16.79 o 
  -7   2   5      221.13      208.79      6.20 o 
  -6   2   5        0.71        1.30      0.90 o 
  -5   2   5       52.37       51.07      1.50 o 
  -4   2   5      154.16      173.61      4.80 o 
  -3   2   5      118.86      152.62      4.30 o 
  -2   2   5      241.49      269.05      6.50 o 
  -1   2   5      223.78      217.68      6.00 o 
   0   2   5      455.97      466.42     18.54 o 
   1   2   5       23.67       27.79      1.20 o 
   2   2   5        5.77       -1.40      1.40 o 
   3   2   5      190.16      174.31      5.00 o 
   4   2   5       41.66       42.18      1.80 o 
   5   2   5        9.60        4.50      1.50 o 
   6   2   5       11.78       12.29      1.70 o 
   7   2   5       20.61       26.69      2.00 o 
   8   2   5        0.22        0.50      1.70 o 
   9   2   5        3.56       11.29      2.10 o 
 -14   3   5        1.55        0.10      2.20 o 
 -13   3   5        7.31        5.00      2.10 o 
 -12   3   5        8.42       11.39      1.80 o 
 -11   3   5        0.36        2.60      1.50 o 
 -10   3   5       21.13       20.59      1.70 o 
  -9   3   5      245.48      231.97      6.80 o 
  -8   3   5       11.81       14.29      1.60 o 
  -7   3   5       56.73       51.77      1.70 o 
  -6   3   5       15.55       15.89      1.20 o 
  -5   3   5       88.39      100.15      3.10 o 
  -4   3   5        7.93        5.10      0.90 o 
  -3   3   5       34.86       41.88      1.40 o 
  -2   3   5      201.70      197.89      5.30 o 
  -1   3   5      106.55      109.74      3.50 o 
   0   3   5      208.42      207.52      5.00 o 
   1   3   5        4.12        3.70      1.00 o 
   2   3   5       31.39       32.88      1.60 o 
   3   3   5       82.74       73.76      2.30 o 
   4   3   5       10.33        6.80      1.40 o 
   5   3   5        0.09        2.30      1.20 o 
   6   3   5       20.98       25.69      2.00 o 
   7   3   5        1.25        1.40      1.70 o 
   8   3   5       10.29       10.49      2.30 o 
 -14   4   5        0.29       -0.70      2.10 o 
 -13   4   5       23.02       28.08      2.40 o 
 -12   4   5        8.20        9.59      1.80 o 
 -11   4   5       11.17       12.99      1.60 o 
 -10   4   5       27.36       26.89      1.70 o 
  -9   4   5       86.32       76.26      2.70 o 
  -8   4   5       28.38       24.99      1.60 o 
  -7   4   5        0.04        0.40      1.10 o 
  -6   4   5       13.99       14.29      1.20 o 
  -5   4   5        8.60        5.90      1.00 o 
  -4   4   5       16.71       14.19      1.20 o 
  -3   4   5      106.69      109.94      3.30 o 
  -2   4   5       73.71       81.66      2.30 o 
  -1   4   5       51.30       54.27      1.60 o 
   0   4   5       19.34       21.25      0.92 o 
   1   4   5        3.57        5.30      1.30 o 
   2   4   5        0.03        0.30      1.30 o 
   3   4   5        8.88        7.50      1.40 o 
   4   4   5        2.22        2.00      1.40 o 
   5   4   5        1.28        2.10      1.50 o 
   6   4   5        2.20       -2.30      2.30 o 
   7   4   5        3.53        5.10      1.80 o 
 -14   5   5        9.26        6.50      2.20 o 
 -13   5   5        2.10        3.00      1.80 o 
 -12   5   5        0.26        2.90      1.50 o 
 -11   5   5        1.61       -0.10      1.50 o 
 -10   5   5       40.92       35.58      1.90 o 
  -9   5   5       12.89       14.59      1.50 o 
  -8   5   5        1.32       -1.30      1.30 o 
  -7   5   5        5.68        4.30      1.20 o 
  -6   5   5      115.68      117.44      3.60 o 
  -5   5   5       78.78       76.36      2.30 o 
  -4   5   5      132.39      138.53      4.40 o 
  -3   5   5      233.77      218.98      6.50 o 
  -2   5   5        5.34        4.20      1.20 o 
  -1   5   5      158.56      146.52      4.60 o 
   0   5   5       45.95       43.89      1.34 o 
   1   5   5      209.29      186.60      5.30 o 
   2   5   5       60.91       46.77      2.10 o 
   3   5   5       40.19       36.58      2.00 o 
   4   5   5        8.95       10.79      1.70 o 
   5   5   5        3.34        3.80      1.70 o 
   6   5   5        4.01        5.80      1.80 o 
 -14   6   5        3.52        2.10      2.10 o 
 -13   6   5        1.04        2.40      1.80 o 
 -12   6   5        2.34        2.90      1.60 o 
 -11   6   5        3.01        2.90      1.50 o 
 -10   6   5        0.02       -0.80      1.30 o 
  -9   6   5       20.73       21.89      1.70 o 
  -8   6   5        4.91        3.10      1.30 o 
  -7   6   5        5.92        8.50      1.30 o 
  -6   6   5       45.85       39.98      1.80 o 
  -5   6   5      101.76      109.94      3.40 o 
  -4   6   5       54.54       48.67      1.90 o 
  -3   6   5      549.69      511.52     12.09 o 
  -2   6   5      213.30      209.09      6.40 o 
  -1   6   5      155.05      155.82      4.50 o 
   0   6   5        6.91        8.27      1.02 o 
   1   6   5       14.11        9.10      1.60 o 
   2   6   5       23.88       22.49      1.90 o 
   3   6   5       24.08       20.29      2.00 o 
   4   6   5        5.76        7.00      1.80 o 
   5   6   5        1.61        2.30      1.90 o 
 -14   7   5        0.04        2.70      1.90 o 
 -13   7   5        0.16       -0.30      1.90 o 
 -12   7   5        0.05        0.60      1.60 o 
 -11   7   5        1.82        3.10      1.60 o 
 -10   7   5        0.49        2.90      1.30 o 
  -9   7   5       18.42       23.99      1.70 o 
  -8   7   5       14.53       14.29      1.50 o 
  -7   7   5       15.75       14.89      1.50 o 
  -6   7   5        0.09        0.50      1.20 o 
  -5   7   5       56.02       51.07      2.00 o 
  -4   7   5       15.51       15.49      1.60 o 
  -3   7   5        6.66        4.70      1.40 o 
  -2   7   5      110.83      108.04      2.70 o 
  -1   7   5       30.75       24.99      2.00 o 
   0   7   5        3.16        2.55      0.99 o 
   1   7   5        5.55        1.30      1.50 o 
   2   7   5       38.11       44.18      2.40 o 
   3   7   5        0.28       22.29      2.10 o 
   4   7   5        0.10        2.30      2.00 o 
 -14   8   5        0.08        0.30      2.00 o 
 -13   8   5        6.93        7.80      2.10 o 
 -12   8   5       21.04       24.69      2.30 o 
 -11   8   5        0.78       -0.60      1.60 o 
 -10   8   5        5.97        4.70      1.60 o 
  -9   8   5       16.21       14.99      1.70 o 
  -8   8   5       16.86       16.49      1.60 o 
  -7   8   5       80.98       71.06      2.50 o 
  -6   8   5        0.67        0.90      1.20 o 
  -5   8   5        1.82        0.60      1.30 o 
  -4   8   5        3.70        4.80      1.30 o 
  -3   8   5        0.01       -1.50      1.50 o 
  -2   8   5       16.11       13.09      1.70 o 
  -1   8   5        0.30       -1.50      1.50 o 
   0   8   5        0.01        0.50      1.09 o 
   1   8   5        0.10       -0.90      1.60 o 
   2   8   5        4.09        4.90      1.80 o 
   3   8   5        2.32        3.60      2.20 o 
 -14   9   5        0.20       -2.20      2.20 o 
 -13   9   5        2.99        2.90      1.90 o 
 -12   9   5       41.77       55.17      2.70 o 
 -11   9   5        5.87        5.80      1.90 o 
 -10   9   5        0.93        0.40      1.60 o 
  -9   9   5        1.35       -0.20      1.50 o 
  -8   9   5       23.85       20.59      1.90 o 
  -7   9   5        3.38        1.70      1.40 o 
  -6   9   5        0.05        0.90      1.40 o 
  -5   9   5        2.31        2.50      1.40 o 
  -4   9   5       60.67       67.26      2.60 o 
  -3   9   5      130.71      134.53      4.00 o 
  -2   9   5       16.95       18.99      2.00 o 
  -1   9   5        0.96        1.00      1.60 o 
   0   9   5        2.45        5.20      1.31 o 
   1   9   5       15.40       16.49      2.20 o 
   2   9   5        9.70       12.99      2.40 o 
 -13  10   5        0.59        7.40      2.00 o 
 -12  10   5        3.00        1.30      2.00 o 
 -11  10   5       10.39       11.69      2.00 o 
 -10  10   5       12.47        3.30      2.40 o 
  -9  10   5        0.52       -1.80      1.80 o 
  -8  10   5        0.00        0.70      1.50 o 
  -7  10   5        3.51        3.60      1.50 o 
  -6  10   5        0.04        0.30      1.60 o 
  -5  10   5       31.34       29.18      2.30 o 
  -4  10   5       14.95       19.49      1.90 o 
  -3  10   5       13.47       17.49      2.10 o 
  -2  10   5        3.31        2.40      1.80 o 
  -1  10   5       10.03       15.69      2.20 o 
   0  10   5        9.19       11.01      1.55 o 
 -12  11   5        3.91        4.90      2.30 o 
 -11  11   5       10.77       14.69      2.10 o 
 -10  11   5        1.86       -1.00      1.90 o 
  -9  11   5        1.19       -1.50      1.80 o 
  -8  11   5        1.07        0.30      1.80 o 
  -7  11   5        4.20        8.70      1.80 o 
  -6  11   5        0.86       -0.40      1.70 o 
  -5  11   5        7.55        8.50      1.90 o 
  -4  11   5        2.42        2.60      1.90 o 
  -3  11   5        8.83        9.49      2.00 o 
  -2  11   5        0.11       -2.00      2.00 o 
 -11  12   5        0.47        2.40      2.20 o 
 -10  12   5        0.93        1.00      2.00 o 
  -9  12   5        0.20       -0.70      1.90 o 
  -8  12   5        0.80        0.40      1.80 o 
  -7  12   5        4.33        4.90      2.00 o 
  -6  12   5        0.68        2.60      2.00 o 
  -5  12   5        0.00        0.90      1.90 o 
  -4  12   5        1.78        1.80      1.90 o 
   5 -16   6        1.00        5.00      1.80 o 
   6 -16   6        0.59       -0.50      2.00 o 
   7 -16   6        1.16        1.50      1.90 o 
   2 -15   6        0.07        0.60      1.90 o 
   3 -15   6        0.01       -1.30      2.00 o 
   4 -15   6        0.35        6.50      2.20 o 
   5 -15   6        0.08        0.40      1.70 o 
   6 -15   6        0.40        2.00      1.70 o 
   7 -15   6        7.14        1.40      2.20 o 
   8 -15   6        0.12        1.10      1.70 o 
   9 -15   6        0.63        3.20      2.10 o 
  10 -15   6       10.09        6.80      2.30 o 
   0 -14   6        0.01       -1.40      1.41 o 
   1 -14   6        0.97        2.50      1.90 o 
   2 -14   6        1.38        2.10      1.80 o 
   3 -14   6        0.04        0.80      1.60 o 
   4 -14   6        4.79        6.00      1.80 o 
   5 -14   6        0.64       -1.80      1.80 o 
   6 -14   6        3.27        4.20      1.80 o 
   7 -14   6        1.83        0.50      1.70 o 
   8 -14   6        9.23        8.50      1.90 o 
   9 -14   6       17.16       17.89      2.20 o 
  10 -14   6        1.99        1.10      2.00 o 
  11 -14   6        7.42       11.09      2.30 o 
  -2 -13   6        4.36        2.90      2.10 o 
  -1 -13   6        0.51        0.90      1.70 o 
   0 -13   6        2.24        3.92      1.24 o 
   1 -13   6        6.51        7.00      1.70 o 
   2 -13   6        3.07        3.20      1.60 o 
   3 -13   6       13.49       13.09      1.90 o 
   4 -13   6       34.70       32.18      2.30 o 
   5 -13   6       70.19       78.96      2.80 o 
   6 -13   6        0.09       10.69      1.80 o 
   7 -13   6        2.86        3.60      1.50 o 
   8 -13   6        0.05       -1.50      1.70 o 
   9 -13   6       13.95       20.19      2.00 o 
  10 -13   6       25.45       28.58      2.40 o 
  11 -13   6        8.25        8.90      1.90 o 
  12 -13   6        1.80       -0.40      2.00 o 
  -4 -12   6        0.29        0.80      2.10 o 
  -3 -12   6        0.58        0.40      1.90 o 
  -2 -12   6        0.01       -2.00      2.00 o 
  -1 -12   6        3.45        5.50      1.70 o 
   0 -12   6        3.48        6.12      1.30 o 
   1 -12   6        4.14        6.30      1.60 o 
   2 -12   6        0.32        2.60      1.50 o 
   3 -12   6       25.49       25.29      1.90 o 
   4 -12   6       18.08       18.09      1.70 o 
   5 -12   6       19.57       26.09      1.80 o 
   6 -12   6        0.03       -1.50      1.50 o 
   7 -12   6        5.80        6.40      1.60 o 
   8 -12   6        2.27        2.70      1.60 o 
   9 -12   6       16.65       15.49      1.90 o 
  10 -12   6        6.00        6.00      1.70 o 
  11 -12   6        0.32        0.40      1.70 o 
  12 -12   6        0.35       -0.70      1.80 o 
  -5 -11   6        4.22        5.60      2.10 o 
  -4 -11   6        7.98       10.09      1.90 o 
  -3 -11   6        4.93        4.50      1.70 o 
  -2 -11   6        9.69        9.59      1.80 o 
  -1 -11   6        0.02       -1.00      1.50 o 
   0 -11   6        0.06       -0.75      1.02 o 
   1 -11   6       12.46       15.39      1.60 o 
   2 -11   6        0.55        1.00      1.30 o 
   3 -11   6       64.85       54.47      2.10 o 
   4 -11   6       11.22        9.59      1.40 o 
   5 -11   6        1.67        1.50      1.20 o 
   6 -11   6        2.42        0.80      1.40 o 
   7 -11   6       39.70       35.58      2.00 o 
   8 -11   6       23.13       28.98      2.00 o 
   9 -11   6       27.66       22.29      2.20 o 
  10 -11   6        4.83        6.40      1.70 o 
  11 -11   6        4.46        3.90      1.80 o 
  12 -11   6        1.91        2.30      2.00 o 
  -6 -10   6        1.55       -2.00      2.00 o 
  -5 -10   6        0.27        2.50      1.70 o 
  -4 -10   6        0.42       -1.70      1.70 o 
  -3 -10   6       14.74       15.69      1.90 o 
  -2 -10   6        0.79        2.40      1.40 o 
  -1 -10   6       19.39       15.89      1.70 o 
   0 -10   6      127.35      130.11      2.79 o 
   1 -10   6       43.19       41.88      1.90 o 
   2 -10   6        2.46        0.80      1.30 o 
   3 -10   6       15.15       14.19      1.50 o 
   4 -10   6       66.99       64.96      2.10 o 
   5 -10   6       56.52       56.37      2.10 o 
   6 -10   6       61.12       62.07      2.20 o 
   7 -10   6       19.39       15.09      1.60 o 
   8 -10   6       19.90       22.89      1.80 o 
   9 -10   6       47.89       43.68      2.40 o 
  10 -10   6        3.04        9.49      2.00 o 
  11 -10   6       18.15       18.29      2.10 o 
  12 -10   6        1.77       10.09      2.00 o 
  13 -10   6        0.46       -1.60      2.00 o 
  -7  -9   6        0.00       -1.10      1.90 o 
  -6  -9   6       10.24       13.49      2.00 o 
  -5  -9   6        1.53        1.40      1.60 o 
  -4  -9   6        0.08       -0.10      1.50 o 
  -3  -9   6       44.01       36.78      2.40 o 
  -2  -9   6       22.94       25.29      1.60 o 
  -1  -9   6      111.08      111.24      3.30 o 
   0  -9   6       81.49       79.83      2.30 o 
   1  -9   6      106.18      102.64      3.20 o 
   2  -9   6       74.27       73.46      2.20 o 
   3  -9   6        4.76        3.90      1.30 o 
   4  -9   6       13.87       11.09      1.40 o 
   5  -9   6        3.80        4.50      1.20 o 
   6  -9   6       40.80       41.78      1.80 o 
   7  -9   6        1.11       -1.30      1.30 o 
   8  -9   6        0.05       -0.60      1.30 o 
   9  -9   6        5.45       -0.30      1.60 o 
  10  -9   6       53.93       52.27      2.50 o 
  11  -9   6       13.80       14.79      2.00 o 
  12  -9   6        2.69        1.90      1.80 o 
  13  -9   6        8.24       14.49      2.20 o 
  -8  -8   6        2.35        0.90      2.00 o 
  -7  -8   6       13.02       12.59      2.20 o 
  -6  -8   6        3.03        3.70      1.60 o 
  -5  -8   6       46.56       40.58      2.30 o 
  -4  -8   6        0.02        0.10      1.50 o 
  -3  -8   6        0.61       -0.70      1.50 o 
  -2  -8   6        6.49        8.50      1.40 o 
  -1  -8   6       69.75       74.76      2.30 o 
   0  -8   6       92.52       91.42      1.98 o 
   1  -8   6      486.63      464.75     10.79 o 
   2  -8   6       33.08       32.88      1.40 o 
   3  -8   6       45.17       40.38      1.60 o 
   4  -8   6       35.17       34.38      1.60 o 
   5  -8   6       38.58       33.98      1.60 o 
   6  -8   6        4.92        4.40      1.20 o 
   7  -8   6        6.01        7.50      1.30 o 
   8  -8   6        5.53        6.30      1.40 o 
   9  -8   6        2.38        2.80      1.40 o 
  10  -8   6        1.57        2.80      1.60 o 
  11  -8   6        8.98        9.39      1.70 o 
  12  -8   6       27.35       31.18      2.50 o 
  -9  -7   6        0.94       -1.30      2.10 o 
  -8  -7   6        0.24       -1.90      1.90 o 
  -7  -7   6        0.00       -1.90      1.90 o 
  -6  -7   6       18.17       17.39      2.00 o 
  -5  -7   6       24.61       27.79      2.00 o 
  -4  -7   6       25.27       24.69      1.70 o 
  -3  -7   6       98.18       98.45      3.00 o 
  -2  -7   6        7.74        6.70      1.30 o 
  -1  -7   6        0.74       -0.90      1.10 o 
   0  -7   6      139.70      148.37      5.25 o 
   1  -7   6       20.56       17.29      1.20 o 
   2  -7   6       54.17       58.07      1.80 o 
   3  -7   6        0.01        0.40      0.90 o 
   4  -7   6        6.79        5.90      1.10 o 
   5  -7   6        0.04       -1.00      1.00 o 
   6  -7   6       14.28       20.29      1.50 o 
   7  -7   6        6.03        7.30      1.30 o 
   8  -7   6        9.52        0.30      1.80 o 
   9  -7   6        1.37        2.00      1.40 o 
  10  -7   6        2.47        2.30      1.60 o 
  11  -7   6        0.71       -2.50      2.50 o 
  12  -7   6        3.03        4.70      1.90 o 
 -10  -6   6        0.55        2.50      2.10 o 
  -9  -6   6        9.07        9.79      2.10 o 
  -8  -6   6       17.72       22.89      2.00 o 
  -7  -6   6        9.62       13.79      1.80 o 
  -6  -6   6       10.40       13.69      1.60 o 
  -5  -6   6       62.22       65.16      2.20 o 
  -4  -6   6        9.48        4.50      1.60 o 
  -3  -6   6        2.47       -1.50      1.50 o 
  -2  -6   6        1.24       -0.70      1.10 o 
  -1  -6   6       29.73       30.18      1.30 o 
   0  -6   6      100.33       94.68      1.98 o 
   1  -6   6       85.07       90.75      2.60 o 
   2  -6   6       64.39       67.66      2.10 o 
   3  -6   6      113.33      114.54      3.30 o 
   4  -6   6        1.16        0.70      0.90 o 
   5  -6   6      561.27      560.30     11.39 o 
   6  -6   6       12.56       11.39      1.30 o 
   7  -6   6        0.66       -0.90      1.20 o 
   8  -6   6       22.72       24.19      1.70 o 
   9  -6   6        2.76        2.90      1.40 o 
  10  -6   6        4.54        6.20      1.60 o 
  11  -6   6       34.33       32.68      2.40 o 
  12  -6   6        0.85        1.00      1.90 o 
 -10  -5   6        8.17        7.90      2.10 o 
  -9  -5   6        0.48        2.30      1.70 o 
  -8  -5   6       25.82       25.39      2.10 o 
  -7  -5   6        3.75        0.80      1.50 o 
  -6  -5   6       24.93       23.79      1.70 o 
  -5  -5   6      111.84      115.44      3.10 o 
  -4  -5   6        1.20        1.50      1.10 o 
  -3  -5   6        0.21       -1.10      1.10 o 
  -2  -5   6       99.49      108.64      3.50 o 
  -1  -5   6        0.55        1.10      0.80 o 
   0  -5   6        0.72       -0.35      0.95 o 
   1  -5   6     1244.82     1322.69     14.49 o 
   2  -5   6       28.31       24.89      1.10 o 
   3  -5   6      113.37      120.24      3.60 o 
   4  -5   6        4.18        6.00      0.90 o 
   5  -5   6        5.36       12.19      1.20 o 
   6  -5   6      433.60      431.47     10.69 o 
   7  -5   6       16.71       14.39      1.50 o 
   8  -5   6       47.44       41.08      2.00 o 
   9  -5   6       29.62       29.98      2.10 o 
  10  -5   6       42.16       45.28      2.50 o 
  11  -5   6        3.68        7.20      1.80 o 
  12  -5   6        6.09        9.59      2.20 o 
 -11  -4   6        4.78        7.20      2.30 o 
 -10  -4   6        0.56        0.70      1.80 o 
  -9  -4   6        0.06        0.30      1.50 o 
  -8  -4   6       77.13       73.36      2.50 o 
  -7  -4   6       14.34       16.39      1.50 o 
  -6  -4   6       11.68       11.49      1.40 o 
  -5  -4   6       15.64       14.79      1.40 o 
  -4  -4   6        3.60        4.40      1.00 o 
  -3  -4   6       12.12       12.19      1.10 o 
  -2  -4   6      331.26      373.70      8.10 o 
  -1  -4   6       21.09       14.79      1.00 o 
   0  -4   6     3220.37     3194.02     33.78 o 
   1  -4   6      317.40      347.81      7.40 o 
   2  -4   6       52.16       66.86      1.90 o 
   3  -4   6        0.13        1.00      0.80 o 
   4  -4   6      169.79      172.61      4.80 o 
   5  -4   6        0.86       -1.10      1.10 o 
   6  -4   6      923.05      868.53     15.19 o 
   7  -4   6      303.22      280.85      8.30 o 
   8  -4   6       11.97       13.99      1.60 o 
   9  -4   6        2.20        3.70      1.50 o 
  10  -4   6       24.21       27.88      2.10 o 
  11  -4   6       20.63       23.49      2.30 o 
  12  -4   6       12.98       19.99      2.40 o 
 -12  -3   6        8.88       13.69      2.30 o 
 -11  -3   6        3.00        4.10      2.00 o 
 -10  -3   6        0.15       -0.90      1.70 o 
  -9  -3   6        1.23       -1.60      1.60 o 
  -8  -3   6       34.40       37.28      2.00 o 
  -7  -3   6       73.49       66.06      2.20 o 
  -6  -3   6       17.80       15.99      1.40 o 
  -5  -3   6       11.32        9.79      1.20 o 
  -4  -3   6      301.11      307.43      8.00 o 
  -3  -3   6      191.41      178.30      5.10 o 
  -2  -3   6       10.44       10.79      0.90 o 
  -1  -3   6       57.25       62.77      1.90 o 
   0  -3   6        7.56        6.46      1.00 o 
   1  -3   6        0.92        1.70      0.80 o 
   2  -3   6       16.81       18.09      1.00 o 
   3  -3   6       10.09       12.19      1.00 o 
   4  -3   6       43.30       41.58      1.50 o 
   5  -3   6        0.78        0.80      1.00 o 
   6  -3   6      271.55      264.06      7.60 o 
   7  -3   6        1.90        3.40      1.40 o 
   8  -3   6       27.69       26.69      1.80 o 
   9  -3   6        0.03       -1.60      1.60 o 
  10  -3   6        0.13        0.00      1.70 o 
  11  -3   6       25.89       25.49      2.70 o 
 -12  -2   6       20.17       25.09      2.60 o 
 -11  -2   6       10.31       14.99      2.00 o 
 -10  -2   6       20.74       19.79      1.90 o 
  -9  -2   6       26.71       27.19      1.90 o 
  -8  -2   6      190.06      187.70      5.50 o 
  -7  -2   6       45.60       40.48      1.80 o 
  -6  -2   6        9.27        9.10      1.20 o 
  -5  -2   6        3.42        4.40      1.00 o 
  -4  -2   6       12.09       11.29      1.00 o 
  -3  -2   6      908.41      938.89     12.29 o 
  -2  -2   6       91.39       97.55      3.20 o 
  -1  -2   6      261.54      268.76      6.30 o 
   0  -2   6       19.88       24.29      0.71 o 
   1  -2   6     1429.37     1546.47     14.99 o 
   2  -2   6      234.69      252.26      6.70 o 
   3  -2   6        9.14        8.20      1.00 o 
   4  -2   6       20.34       18.79      1.20 o 
   5  -2   6        3.35        4.20      1.20 o 
   6  -2   6      530.79      502.93     12.49 o 
   7  -2   6       85.41       88.05      2.50 o 
   8  -2   6        2.66        2.80      1.60 o 
   9  -2   6        0.08       -1.30      1.40 o 
  10  -2   6        9.50        9.00      2.00 o 
  11  -2   6       26.71       33.48      2.70 o 
 -13  -1   6        4.47        4.80      2.40 o 
 -12  -1   6        1.64        0.10      1.90 o 
 -11  -1   6        5.10        5.40      1.80 o 
 -10  -1   6       17.63       19.09      1.90 o 
  -9  -1   6      111.04      103.44      3.20 o 
  -8  -1   6       13.16        9.69      1.50 o 
  -7  -1   6      133.66      134.13      4.00 o 
  -6  -1   6        1.52        0.20      1.00 o 
  -5  -1   6      132.57      152.52      4.40 o 
  -4  -1   6      136.80      147.12      4.20 o 
  -3  -1   6      129.21      139.42      3.80 o 
  -2  -1   6       44.81       41.48      1.20 o 
  -1  -1   6       20.49       20.89      1.00 o 
   0  -1   6     1525.44     1612.31     10.78 o 
   1  -1   6      267.81      278.05      6.90 o 
   2  -1   6      202.39      230.48      6.60 o 
   3  -1   6       19.88       21.89      1.30 o 
   4  -1   6      132.40      133.03      3.80 o 
   5  -1   6      121.26      113.94      3.50 o 
   6  -1   6       29.36       19.69      1.80 o 
   7  -1   6       43.46       36.88      2.10 o 
   8  -1   6        3.57        7.80      1.60 o 
   9  -1   6        1.47        9.69      1.80 o 
  10  -1   6        0.03        1.10      1.90 o 
 -13   0   6        0.31       -2.10      2.10 o 
 -12   0   6        5.20        5.30      1.90 o 
 -11   0   6        1.35        3.10      1.70 o 
 -10   0   6       23.40       25.89      1.90 o 
  -9   0   6       19.93       20.99      1.70 o 
  -8   0   6      116.81      112.14      3.30 o 
  -7   0   6       35.41       31.38      1.70 o 
  -6   0   6      320.84      329.82      8.70 o 
  -5   0   6      440.17      448.56      9.29 o 
  -4   0   6        6.96        3.10      1.00 o 
  -3   0   6      669.09      745.10     10.79 o 
  -2   0   6      202.22      190.20      5.50 o 
  -1   0   6        6.07        6.50      0.80 o 
   0   0   6      177.21      200.09     10.64 o 
   1   0   6       47.00       42.18      1.40 o 
   2   0   6       21.84       23.59      1.20 o 
   3   0   6       24.92       22.49      1.30 o 
   4   0   6       38.80       41.78      1.80 o 
   5   0   6        3.77        4.20      1.30 o 
   6   0   6       16.46       15.39      1.70 o 
   7   0   6       18.87       19.59      1.80 o 
   8   0   6       26.96       32.98      2.20 o 
   9   0   6       15.88       25.79      2.10 o 
  10   0   6        2.66        2.00      2.10 o 
 -13   1   6        3.54        7.30      2.10 o 
 -12   1   6       22.42       21.19      2.30 o 
 -11   1   6        5.02        5.80      1.70 o 
 -10   1   6       45.37       47.37      2.20 o 
  -9   1   6       19.57       15.49      1.70 o 
  -8   1   6      232.64      217.28      6.40 o 
  -7   1   6       47.09       41.68      1.70 o 
  -6   1   6        0.01        0.20      1.00 o 
  -5   1   6      731.31      723.21     11.69 o 
  -4   1   6      377.13      402.18      8.50 o 
  -3   1   6       14.43       13.59      0.90 o 
  -2   1   6        9.07       13.79      0.90 o 
  -1   1   6      180.18      215.98      6.10 o 
   0   1   6       35.60       33.22      1.10 o 
   1   1   6        0.30        0.80      0.90 o 
   2   1   6      109.86      115.14      3.40 o 
   3   1   6      156.57      147.72      4.10 o 
   4   1   6        1.57        2.50      1.20 o 
   5   1   6       43.07       43.88      1.90 o 
   6   1   6        0.23        1.30      1.30 o 
   7   1   6       10.09       12.99      1.80 o 
   8   1   6        2.59        0.70      1.70 o 
   9   1   6        0.16        0.20      1.90 o 
 -14   2   6        0.00       -2.20      2.20 o 
 -13   2   6       19.94       22.19      2.40 o 
 -12   2   6        5.98        2.30      2.10 o 
 -11   2   6        5.73        7.80      1.60 o 
 -10   2   6        4.51        6.00      1.40 o 
  -9   2   6        6.83        6.10      1.50 o 
  -8   2   6      300.83      283.85      8.00 o 
  -7   2   6       45.77       44.98      1.70 o 
  -6   2   6        0.30        1.90      1.00 o 
  -5   2   6      382.36      365.00      8.70 o 
  -4   2   6        3.23        2.30      0.90 o 
  -3   2   6       14.01       13.69      1.00 o 
  -2   2   6        5.91        2.90      0.90 o 
  -1   2   6       19.23       19.59      1.10 o 
   0   2   6        0.26        0.95      0.64 o 
   1   2   6        0.22        1.60      1.00 o 
   2   2   6      267.70      278.85      7.60 o 
   3   2   6       30.13       23.19      1.60 o 
   4   2   6        2.19       -1.20      1.30 o 
   5   2   6        9.91        9.10      1.60 o 
   6   2   6        3.19        2.50      1.60 o 
   7   2   6        4.44        4.80      1.80 o 
   8   2   6        0.05        0.20      1.90 o 
 -14   3   6        0.87        1.80      2.20 o 
 -13   3   6        0.06        1.90      1.90 o 
 -12   3   6       13.02       14.19      1.90 o 
 -11   3   6        0.52        1.00      1.50 o 
 -10   3   6        2.65        5.60      1.50 o 
  -9   3   6      127.02      123.43      3.30 o 
  -8   3   6      129.29      132.63      4.00 o 
  -7   3   6       14.17       14.79      1.40 o 
  -6   3   6        1.56        5.70      1.00 o 
  -5   3   6       43.69       45.88      1.60 o 
  -4   3   6       36.68       39.08      1.40 o 
  -3   3   6       21.81       25.29      1.20 o 
  -2   3   6      210.95      215.48      6.10 o 
  -1   3   6       11.52        8.60      1.10 o 
   0   3   6       22.38       21.44      1.00 o 
   1   3   6      292.96      290.24      7.80 o 
   2   3   6      417.71      358.21      9.20 o 
   3   3   6        4.08        2.50      1.30 o 
   4   3   6       33.87       35.48      1.90 o 
   5   3   6        3.98        5.60      1.50 o 
   6   3   6        0.17       -1.60      1.70 o 
   7   3   6        2.71        3.60      1.90 o 
 -14   4   6       18.66       20.19      2.60 o 
 -13   4   6        0.37        2.50      1.80 o 
 -12   4   6        1.20       -0.80      1.80 o 
 -11   4   6       10.47        6.40      1.80 o 
 -10   4   6       13.24       12.49      1.60 o 
  -9   4   6        2.20        1.80      1.30 o 
  -8   4   6        7.08        5.10      1.30 o 
  -7   4   6        1.23       -1.40      1.40 o 
  -6   4   6       16.83       17.09      1.40 o 
  -5   4   6       25.29       23.99      1.40 o 
  -4   4   6       20.13       20.39      1.30 o 
  -3   4   6        0.42        0.50      1.10 o 
  -2   4   6      155.00      153.62      4.70 o 
  -1   4   6        2.00        3.80      1.20 o 
   0   4   6       21.41       19.83      1.06 o 
   1   4   6        2.83        4.70      1.30 o 
   2   4   6        5.43        4.10      1.60 o 
   3   4   6       47.64       40.68      2.20 o 
   4   4   6       15.83       19.39      1.70 o 
   5   4   6        3.73        4.30      1.70 o 
   6   4   6        0.82        2.30      1.70 o 
   7   4   6        2.61        2.10      2.30 o 
 -14   5   6        0.29        2.70      2.00 o 
 -13   5   6        0.08       -0.10      1.70 o 
 -12   5   6       12.62       13.09      1.90 o 
 -11   5   6        1.67        3.90      1.40 o 
 -10   5   6        0.01       -0.40      1.40 o 
  -9   5   6       18.13       15.59      1.50 o 
  -8   5   6       12.52       10.39      1.30 o 
  -7   5   6       13.15       11.69      1.40 o 
  -6   5   6       52.07       52.17      1.90 o 
  -5   5   6       11.20       11.69      1.30 o 
  -4   5   6      185.82      188.70      5.80 o 
  -3   5   6      661.52      653.65     13.39 o 
  -2   5   6       99.81       94.15      2.80 o 
  -1   5   6       23.91       20.29      1.60 o 
   0   5   6      100.92       91.00      2.95 o 
   1   5   6      104.74       97.65      3.10 o 
   2   5   6        5.60        5.70      1.40 o 
   3   5   6        0.07       -1.60      1.60 o 
   4   5   6       19.07       26.19      2.00 o 
   5   5   6        0.01       -1.20      1.70 o 
   6   5   6        0.01       -0.70      2.00 o 
 -14   6   6        0.00       -2.10      2.10 o 
 -13   6   6       11.38       12.49      2.10 o 
 -12   6   6       14.86       20.59      2.10 o 
 -11   6   6        2.63        3.30      1.60 o 
 -10   6   6       18.73       16.79      1.70 o 
  -9   6   6        1.16        1.70      1.40 o 
  -8   6   6      147.90      122.03      3.50 o 
  -7   6   6      149.21      126.73      3.80 o 
  -6   6   6       54.48       48.97      1.90 o 
  -5   6   6       20.85       23.79      1.60 o 
  -4   6   6        2.73        1.60      1.30 o 
  -3   6   6      243.72      229.48      6.80 o 
  -2   6   6      609.02      617.07     14.09 o 
  -1   6   6       87.72       88.15      2.60 o 
   0   6   6        1.81       -1.00      1.30 o 
   1   6   6        7.10       10.29      1.60 o 
   2   6   6        0.89       -1.70      1.70 o 
   3   6   6       11.22       14.19      2.00 o 
   4   6   6        0.10        1.30      1.80 o 
   5   6   6        1.24        4.80      2.10 o 
 -14   7   6        0.70       -2.10      2.10 o 
 -13   7   6        1.06       -1.60      1.80 o 
 -12   7   6       39.22       38.18      2.60 o 
 -11   7   6        2.64        3.40      1.60 o 
 -10   7   6        2.79        5.30      1.60 o 
  -9   7   6       37.91       39.48      2.10 o 
  -8   7   6        1.23       -1.50      1.50 o 
  -7   7   6       66.80       62.27      2.30 o 
  -6   7   6        5.94        4.90      1.40 o 
  -5   7   6       20.99       17.49      1.70 o 
  -4   7   6        3.85        0.50      1.40 o 
  -3   7   6      176.46      178.40      5.10 o 
  -2   7   6        0.10       -1.30      1.30 o 
  -1   7   6        4.03        5.30      1.50 o 
   0   7   6       13.06       15.13      1.20 o 
   1   7   6       10.53       11.79      1.80 o 
   2   7   6        9.28       22.29      2.40 o 
   3   7   6       10.33       13.39      2.30 o 
 -14   8   6        1.25        5.20      2.10 o 
 -13   8   6        6.03        9.39      2.10 o 
 -12   8   6       12.56       20.59      2.20 o 
 -11   8   6       23.99       24.29      2.10 o 
 -10   8   6        0.02        2.20      1.70 o 
  -9   8   6        0.60        3.80      1.50 o 
  -8   8   6        1.59        1.70      1.50 o 
  -7   8   6        0.16       -1.30      1.30 o 
  -6   8   6        6.09        3.90      1.50 o 
  -5   8   6       20.64       24.49      1.80 o 
  -4   8   6       20.42       23.29      1.90 o 
  -3   8   6        1.51        1.80      1.50 o 
  -2   8   6        1.45        0.60      1.50 o 
  -1   8   6       11.07       -2.90      2.90 o 
   0   8   6        0.00        1.15      1.06 o 
   1   8   6        0.66       -1.80      1.80 o 
   2   8   6        1.90        5.50      2.10 o 
 -13   9   6        7.34        4.70      2.30 o 
 -12   9   6        9.09        5.30      2.10 o 
 -11   9   6        1.59        4.80      1.70 o 
 -10   9   6        3.00        2.60      1.70 o 
  -9   9   6        5.77        6.00      1.70 o 
  -8   9   6        2.22        0.90      1.60 o 
  -7   9   6        3.74       -1.80      1.80 o 
  -6   9   6        9.74       10.29      1.70 o 
  -5   9   6       15.92       17.39      2.10 o 
  -4   9   6       11.81        7.90      1.90 o 
  -3   9   6       32.05       35.28      2.30 o 
  -2   9   6        0.07       -0.90      1.60 o 
  -1   9   6        8.16       13.39      2.00 o 
   0   9   6        2.08        1.00      1.34 o 
   1   9   6        2.95       -2.20      2.40 o 
 -13  10   6       10.27       12.49      2.40 o 
 -12  10   6        7.14       10.29      2.30 o 
 -11  10   6        4.61        5.40      2.00 o 
 -10  10   6       15.57       18.69      2.20 o 
  -9  10   6        3.27        3.40      1.90 o 
  -8  10   6       10.84       11.89      2.00 o 
  -7  10   6       16.18       17.99      2.10 o 
  -6  10   6        0.64        0.90      1.70 o 
  -5  10   6        0.25        1.20      1.70 o 
  -4  10   6        0.93        0.00      1.70 o 
  -3  10   6        0.23        0.00      1.80 o 
  -2  10   6        2.53        3.90      1.90 o 
  -1  10   6        0.03        1.20      2.10 o 
 -11  11   6        1.93        7.60      2.10 o 
 -10  11   6        1.37       -0.20      2.00 o 
  -9  11   6        2.87        4.00      1.70 o 
  -8  11   6        0.40        2.50      1.70 o 
  -7  11   6        2.17        0.50      1.90 o 
  -6  11   6        0.01       -1.20      1.90 o 
  -5  11   6       16.17       19.79      2.40 o 
  -4  11   6        0.05       -1.10      1.90 o 
  -3  11   6        0.27       -0.80      2.00 o 
  -9  12   6        0.00        0.60      2.00 o 
  -8  12   6        8.74        9.49      2.20 o 
  -7  12   6        1.00        0.90      2.00 o 
  -6  12   6        0.15        4.50      1.90 o 
   5 -16   7        0.12        0.30      2.00 o 
   6 -16   7        0.17       -1.50      2.10 o 
   7 -16   7        2.15        6.40      2.10 o 
   2 -15   7        1.30        0.90      2.00 o 
   3 -15   7        0.58       -0.10      2.00 o 
   4 -15   7        0.93        0.10      1.90 o 
   5 -15   7        2.58        2.00      1.80 o 
   6 -15   7        2.19        5.70      1.90 o 
   7 -15   7        1.24        0.70      2.00 o 
   8 -15   7        1.33       -0.40      2.00 o 
   9 -15   7        0.00        2.30      2.10 o 
  -1 -14   7        0.55        2.80      1.90 o 
   0 -14   7        0.23       -0.50      1.41 o 
   1 -14   7        1.67        3.30      1.90 o 
   2 -14   7        1.28        1.20      1.70 o 
   3 -14   7        1.05        0.60      1.70 o 
   4 -14   7        2.52        8.00      2.20 o 
   5 -14   7        0.07       -1.90      1.90 o 
   6 -14   7        9.54       10.69      1.90 o 
   7 -14   7        1.67       -2.30      2.30 o 
   8 -14   7       24.92       25.79      2.50 o 
   9 -14   7       30.07       32.18      2.70 o 
  10 -14   7        0.00        0.90      2.00 o 
  11 -14   7        0.93       -0.10      2.20 o 
  -2 -13   7        0.02       -0.70      1.90 o 
  -1 -13   7        0.90        2.60      1.80 o 
   0 -13   7        6.71        7.06      3.25 o 
   1 -13   7       15.19       19.39      2.00 o 
   2 -13   7        4.62        1.30      1.70 o 
   3 -13   7        1.78       -0.40      1.70 o 
   4 -13   7       62.70       72.76      2.80 o 
   5 -13   7       11.10       11.49      1.90 o 
   6 -13   7        0.96        0.40      1.60 o 
   7 -13   7        0.11       -0.10      1.60 o 
   8 -13   7       18.40       17.89      2.00 o 
   9 -13   7        4.30        3.90      1.90 o 
  10 -13   7       13.35       15.49      2.20 o 
  11 -13   7        0.94        3.60      2.00 o 
  -4 -12   7        0.26       -0.50      2.10 o 
  -3 -12   7        3.96        7.80      1.90 o 
  -2 -12   7        1.25        3.30      2.30 o 
  -1 -12   7        6.08       10.89      1.80 o 
   0 -12   7       19.60       17.98      2.05 o 
   1 -12   7       30.46       30.28      2.10 o 
   2 -12   7        7.59        5.80      1.60 o 
   3 -12   7       24.27       25.89      2.00 o 
   4 -12   7        2.78        3.30      1.40 o 
   5 -12   7        1.56        0.50      1.50 o 
   6 -12   7        1.12       -1.30      1.60 o 
   7 -12   7        9.92       10.99      1.60 o 
   8 -12   7        2.47        5.10      1.70 o 
   9 -12   7        4.24        7.70      2.00 o 
  10 -12   7        1.19        0.80      1.70 o 
  11 -12   7       13.64       11.99      2.20 o 
  12 -12   7        1.49       -1.50      2.10 o 
  -5 -11   7        3.55        0.70      2.00 o 
  -4 -11   7        1.28        2.30      1.80 o 
  -3 -11   7        1.85        0.90      1.70 o 
  -2 -11   7        2.06        1.50      1.60 o 
  -1 -11   7        0.28       -1.60      1.60 o 
   0 -11   7        0.12        1.98      0.95 o 
   1 -11   7        2.23        2.40      1.30 o 
   2 -11   7        5.73        7.10      1.40 o 
   3 -11   7        0.14       -0.30      1.30 o 
   4 -11   7       24.35       24.89      1.80 o 
   5 -11   7       18.85       20.69      1.60 o 
   6 -11   7       14.11       11.29      1.60 o 
   7 -11   7       40.77       45.58      2.10 o 
   8 -11   7        4.20        1.30      1.70 o 
   9 -11   7        8.08       10.39      2.00 o 
  10 -11   7       50.42       50.57      2.70 o 
  11 -11   7        0.13       -0.10      1.80 o 
  12 -11   7        5.06       -2.90      2.90 o 
  -6 -10   7        1.12        0.50      2.00 o 
  -5 -10   7        0.44        3.70      1.80 o 
  -4 -10   7        1.12       -1.60      1.60 o 
  -3 -10   7       22.37       22.19      2.10 o 
  -2 -10   7        4.24        6.20      1.70 o 
  -1 -10   7        0.45       14.29      1.70 o 
   0 -10   7        2.37        2.40      0.99 o 
   1 -10   7        5.96        7.00      1.40 o 
   2 -10   7        5.05        4.60      1.30 o 
   3 -10   7       50.88       47.87      1.90 o 
   4 -10   7       52.66       47.47      2.00 o 
   5 -10   7        1.02        0.60      1.20 o 
   6 -10   7       21.73       18.29      1.70 o 
   7 -10   7       14.06       15.39      1.60 o 
   8 -10   7        3.24        4.90      1.60 o 
   9 -10   7       48.54       42.38      2.90 o 
  10 -10   7        0.28        3.10      1.70 o 
  11 -10   7        0.60        4.30      1.70 o 
  12 -10   7        0.00       -1.40      1.90 o 
  -7  -9   7        6.17        5.90      2.30 o 
  -6  -9   7        0.44        2.50      1.70 o 
  -5  -9   7        2.60        1.50      1.70 o 
  -4  -9   7        0.04        0.70      1.60 o 
  -3  -9   7        5.85       -1.90      1.90 o 
  -2  -9   7        0.07        0.70      1.30 o 
  -1  -9   7        5.08        4.90      1.40 o 
   0  -9   7       12.87       12.01      0.99 o 
   1  -9   7        3.84        4.10      1.30 o 
   2  -9   7       59.00       56.97      2.00 o 
   3  -9   7       18.08       13.69      1.80 o 
   4  -9   7       24.51       21.59      1.50 o 
   5  -9   7       30.67       39.68      1.80 o 
   6  -9   7        5.77        9.89      1.40 o 
   7  -9   7        1.19        1.20      1.30 o 
   8  -9   7       78.79       80.66      2.60 o 
   9  -9   7       22.98       20.79      2.00 o 
  10  -9   7        0.13        1.00      1.70 o 
  11  -9   7        0.12       -0.80      1.70 o 
  12  -9   7        0.03        1.40      2.00 o 
  -8  -8   7        3.99        2.30      2.10 o 
  -7  -8   7        4.56        7.00      1.80 o 
  -6  -8   7        8.97        8.00      1.70 o 
  -5  -8   7        0.04       -0.90      1.60 o 
  -4  -8   7        4.56        4.70      1.40 o 
  -3  -8   7       20.57       26.09      1.80 o 
  -2  -8   7        0.30       -0.20      1.20 o 
  -1  -8   7        0.12        2.20      1.20 o 
   0  -8   7       27.12       24.44      1.13 o 
   1  -8   7        5.77        4.20      1.30 o 
   2  -8   7        0.22        0.10      1.10 o 
   3  -8   7        3.86        6.00      1.20 o 
   4  -8   7       45.73       47.87      1.90 o 
   5  -8   7       67.15       64.07      2.00 o 
   6  -8   7       13.30       11.49      1.40 o 
   7  -8   7       57.38       53.87      2.10 o 
   8  -8   7       24.58       23.39      1.80 o 
   9  -8   7        0.02        0.90      1.50 o 
  10  -8   7        5.55        4.50      1.70 o 
  11  -8   7       12.33       14.19      2.10 o 
  12  -8   7        3.96        7.50      2.20 o 
  -9  -7   7        0.70        1.20      2.00 o 
  -8  -7   7        1.40        1.60      1.80 o 
  -7  -7   7        3.26        3.00      1.70 o 
  -6  -7   7        0.33       -0.10      1.50 o 
  -5  -7   7       15.52       20.59      1.70 o 
  -4  -7   7       53.76       53.67      2.10 o 
  -3  -7   7        3.38        2.50      1.30 o 
  -2  -7   7        6.14        6.30      1.20 o 
  -1  -7   7       10.61        9.20      1.40 o 
   0  -7   7       76.19       74.06      1.55 o 
   1  -7   7        8.77        5.80      1.10 o 
   2  -7   7        2.94        3.80      1.00 o 
   3  -7   7       23.98       26.89      1.40 o 
   4  -7   7       21.81       21.69      1.70 o 
   5  -7   7       27.37       32.38      1.70 o 
   6  -7   7       23.43       21.89      1.60 o 
   7  -7   7       37.33       32.68      1.80 o 
   8  -7   7       34.62       33.18      1.90 o 
   9  -7   7        0.12        0.00      1.50 o 
  10  -7   7        1.67        1.00      1.70 o 
  11  -7   7        8.09       16.09      1.90 o 
  12  -7   7        6.14        7.00      2.10 o 
 -10  -6   7        0.41       -2.30      2.30 o 
  -9  -6   7        0.88        1.50      1.80 o 
  -8  -6   7        0.66        2.30      1.70 o 
  -7  -6   7        0.36        4.20      1.40 o 
  -6  -6   7        3.45        2.30      1.50 o 
  -5  -6   7       32.44       38.78      1.80 o 
  -4  -6   7        0.60       -0.90      1.20 o 
  -3  -6   7       42.00       39.88      1.70 o 
  -2  -6   7       89.34       89.95      2.70 o 
  -1  -6   7       55.27       50.47      1.60 o 
   0  -6   7       33.08       28.39      0.92 o 
   1  -6   7       11.64       12.69      1.00 o 
   2  -6   7       69.42       70.56      2.10 o 
   3  -6   7      130.05      127.73      4.10 o 
   4  -6   7        0.49        0.50      1.10 o 
   5  -6   7       63.41       64.67      2.00 o 
   6  -6   7        4.56        4.80      1.30 o 
   7  -6   7        9.63        8.80      1.40 o 
   8  -6   7        2.27        2.70      1.30 o 
   9  -6   7       24.72       20.19      2.00 o 
  10  -6   7        3.55        1.60      1.80 o 
  11  -6   7       19.76       23.79      2.20 o 
  12  -6   7        6.33       -2.60      2.60 o 
 -10  -5   7        1.18       -0.80      2.00 o 
  -9  -5   7        1.21       -1.60      1.80 o 
  -8  -5   7        5.38        5.00      1.70 o 
  -7  -5   7        0.05        0.20      1.40 o 
  -6  -5   7       26.57       25.49      1.70 o 
  -5  -5   7       22.99       20.69      1.60 o 
  -4  -5   7      127.64      115.84      3.40 o 
  -3  -5   7       90.08       99.05      3.10 o 
  -2  -5   7        8.14        5.90      1.10 o 
  -1  -5   7        2.56        1.50      0.90 o 
   0  -5   7        7.22        7.62      0.71 o 
   1  -5   7        8.75        6.90      1.00 o 
   2  -5   7        0.59        1.90      0.90 o 
   3  -5   7      173.49      188.00      5.70 o 
   4  -5   7        0.43        1.80      1.00 o 
   5  -5   7      163.47      162.01      4.90 o 
   6  -5   7      205.76      198.59      6.50 o 
   7  -5   7      112.09      106.74      3.10 o 
   8  -5   7        7.49        5.80      1.50 o 
   9  -5   7       15.20       12.39      1.90 o 
  10  -5   7        0.63        1.10      1.60 o 
  11  -5   7       12.24       12.39      2.10 o 
 -11  -4   7        0.53        0.10      2.10 o 
 -10  -4   7        0.67        1.40      1.70 o 
  -9  -4   7        8.66       11.39      1.80 o 
  -8  -4   7       11.05        8.90      1.70 o 
  -7  -4   7       59.43       58.97      2.30 o 
  -6  -4   7        0.26        2.70      1.20 o 
  -5  -4   7        0.42       -1.20      1.20 o 
  -4  -4   7       56.46       53.27      1.70 o 
  -3  -4   7      111.72      120.73      3.50 o 
  -2  -4   7        3.56        3.10      0.90 o 
  -1  -4   7        0.49        1.20      0.80 o 
   0  -4   7       44.87       47.56      1.02 o 
   1  -4   7     3198.32     3191.88     23.49 o 
   2  -4   7      330.44      354.21      8.40 o 
   3  -4   7       19.20       20.69      1.20 o 
   4  -4   7      126.65      124.73      3.50 o 
   5  -4   7      248.46      234.87      7.10 o 
   6  -4   7      288.83      291.04      8.20 o 
   7  -4   7       95.88       99.35      2.70 o 
   8  -4   7       34.39       35.68      2.10 o 
   9  -4   7        8.20        9.10      2.20 o 
  10  -4   7        0.15        0.80      1.70 o 
  11  -4   7        3.37        5.30      2.10 o 
 -12  -3   7        9.66       15.29      2.60 o 
 -11  -3   7        2.83        4.30      1.90 o 
 -10  -3   7       12.52        9.69      1.80 o 
  -9  -3   7       17.35       16.69      1.90 o 
  -8  -3   7        0.10       -1.40      1.40 o 
  -7  -3   7        0.04        3.00      1.20 o 
  -6  -3   7        0.34        1.50      1.20 o 
  -5  -3   7        0.01       -0.30      1.10 o 
  -4  -3   7       27.60       27.69      1.40 o 
  -3  -3   7       43.88       47.87      1.50 o 
  -2  -3   7       39.78       40.98      1.30 o 
  -1  -3   7        5.74        6.10      0.90 o 
   0  -3   7      606.02      601.03      8.20 o 
   1  -3   7       26.79       32.48      1.30 o 
   2  -3   7       15.32       15.99      1.10 o 
   3  -3   7        1.51        1.20      1.00 o 
   4  -3   7        2.13        1.80      1.10 o 
   5  -3   7      168.51      159.41      4.80 o 
   6  -3   7       57.38       60.67      2.10 o 
   7  -3   7       10.09        9.20      1.60 o 
   8  -3   7        0.12       -1.70      1.70 o 
   9  -3   7        4.03        3.90      1.70 o 
  10  -3   7        0.16       -1.70      1.70 o 
  11  -3   7        1.36        4.60      2.20 o 
 -12  -2   7        5.70        8.70      2.10 o 
 -11  -2   7        2.72        3.70      1.90 o 
 -10  -2   7        4.10        1.70      1.80 o 
  -9  -2   7       15.05       14.49      1.70 o 
  -8  -2   7      108.76      103.64      3.10 o 
  -7  -2   7        2.71        2.10      1.20 o 
  -6  -2   7       10.71       12.19      1.40 o 
  -5  -2   7       65.40       65.26      2.10 o 
  -4  -2   7       28.26       20.39      1.20 o 
  -3  -2   7        2.16        0.30      0.80 o 
  -2  -2   7        4.15        5.30      0.90 o 
  -1  -2   7      141.91      148.72      4.60 o 
   0  -2   7       77.81       83.32      1.73 o 
   1  -2   7       91.09       98.45      2.90 o 
   2  -2   7      167.49      189.70      5.60 o 
   3  -2   7       62.40       67.76      2.20 o 
   4  -2   7        3.81        3.20      1.30 o 
   5  -2   7       45.13       45.88      1.90 o 
   6  -2   7        1.58       -1.50      1.50 o 
   7  -2   7       45.66       43.38      2.10 o 
   8  -2   7        0.12        1.70      1.40 o 
   9  -2   7        0.04        6.40      1.50 o 
  10  -2   7        0.01        2.30      1.80 o 
 -12  -1   7        5.43       10.69      1.90 o 
 -11  -1   7        0.02       -0.40      1.70 o 
 -10  -1   7       47.36       45.48      2.50 o 
  -9  -1   7      109.16      116.74      3.40 o 
  -8  -1   7       54.65       52.17      2.10 o 
  -7  -1   7        0.06        1.10      1.20 o 
  -6  -1   7        9.34        6.00      1.40 o 
  -5  -1   7       75.72       81.36      2.40 o 
  -4  -1   7       24.73       25.89      1.40 o 
  -3  -1   7       50.21       57.07      1.90 o 
  -2  -1   7       44.95       52.87      1.50 o 
  -1  -1   7        0.29        1.70      0.80 o 
   0  -1   7      126.45      132.60      2.83 o 
   1  -1   7       17.21       10.99      1.40 o 
   2  -1   7        5.78        6.40      1.00 o 
   3  -1   7        0.88        0.60      1.10 o 
   4  -1   7        0.76        1.00      1.10 o 
   5  -1   7       95.64      100.75      3.30 o 
   6  -1   7       47.96       46.77      2.20 o 
   7  -1   7       10.33        8.60      1.70 o 
   8  -1   7        3.52        3.50      1.70 o 
   9  -1   7       16.20       18.39      2.10 o 
 -13   0   7        1.04        2.30      2.10 o 
 -12   0   7       13.25       12.29      2.10 o 
 -11   0   7       25.37       23.29      2.10 o 
 -10   0   7       52.26       54.57      2.50 o 
  -9   0   7        9.02       10.59      1.60 o 
  -8   0   7      201.89      198.99      6.20 o 
  -7   0   7       68.57       56.87      2.00 o 
  -6   0   7       24.85       25.59      1.50 o 
  -5   0   7        5.44       13.59      1.20 o 
  -4   0   7       39.32       44.08      1.40 o 
  -3   0   7      431.08      458.85      9.29 o 
  -2   0   7      283.43      290.44      7.40 o 
  -1   0   7       77.00       76.76      2.40 o 
   0   0   7       35.66       35.94      1.40 o 
   1   0   7       62.98       62.17      1.80 o 
   2   0   7       15.15       14.69      1.20 o 
   3   0   7        5.36        6.10      1.30 o 
   4   0   7      427.37      426.47     11.29 o 
   5   0   7       34.32       32.48      1.90 o 
   6   0   7       70.72       65.86      2.60 o 
   7   0   7       13.34       18.09      1.80 o 
   8   0   7        0.81        5.80      1.70 o 
   9   0   7        3.97       20.59      3.40 o 
 -13   1   7        1.15        2.10      2.10 o 
 -12   1   7        1.22        1.10      1.80 o 
 -11   1   7        2.13        1.20      1.70 o 
 -10   1   7       69.46       69.86      2.60 o 
  -9   1   7       46.40       49.07      2.10 o 
  -8   1   7       78.26       72.56      2.40 o 
  -7   1   7      263.11      255.46      7.40 o 
  -6   1   7      126.19      114.24      3.70 o 
  -5   1   7        4.89        5.50      1.10 o 
  -4   1   7       11.29       18.39      1.20 o 
  -3   1   7        1.30        0.30      0.90 o 
  -2   1   7       10.22        8.70      1.00 o 
  -1   1   7       94.77      100.55      3.10 o 
   0   1   7       48.66       54.54      1.16 o 
   1   1   7       12.55       11.39      1.10 o 
   2   1   7       23.39       24.79      1.50 o 
   3   1   7      133.53      121.23      3.50 o 
   4   1   7        4.15        4.50      1.40 o 
   5   1   7        0.98        1.40      1.30 o 
   6   1   7       13.85       13.79      1.90 o 
   7   1   7        7.86        5.70      1.90 o 
   8   1   7        0.52        1.10      2.00 o 
 -13   2   7       10.60        8.10      2.10 o 
 -12   2   7        8.26        6.90      2.00 o 
 -11   2   7       27.74       27.69      2.00 o 
 -10   2   7       41.17       38.38      2.10 o 
  -9   2   7      129.08      134.23      4.00 o 
  -8   2   7       23.70       21.69      1.70 o 
  -7   2   7        2.25        4.50      1.30 o 
  -6   2   7       13.59       16.39      1.40 o 
  -5   2   7       21.10       20.89      1.30 o 
  -4   2   7       15.85       16.09      1.20 o 
  -3   2   7       10.80       11.99      1.20 o 
  -2   2   7      195.36      196.89      5.90 o 
  -1   2   7       25.53       27.39      1.40 o 
   0   2   7        0.90        0.20      0.78 o 
   1   2   7       20.71       18.49      1.40 o 
   2   2   7        0.17       -0.50      1.30 o 
   3   2   7       11.85        9.20      1.50 o 
   4   2   7        4.41        5.70      1.40 o 
   5   2   7        0.03       -1.40      1.40 o 
   6   2   7        0.10       -2.10      2.10 o 
   7   2   7       18.26       20.89      2.20 o 
 -14   3   7       11.29       17.09      2.70 o 
 -13   3   7        3.88        2.70      1.80 o 
 -12   3   7       13.42       19.49      2.10 o 
 -11   3   7       18.50       15.89      1.90 o 
 -10   3   7        0.02        1.10      1.50 o 
  -9   3   7        0.30       -0.90      1.30 o 
  -8   3   7       19.81       17.39      1.50 o 
  -7   3   7       15.69       12.49      1.40 o 
  -6   3   7        0.57        0.10      1.20 o 
  -5   3   7       88.82       94.55      2.90 o 
  -4   3   7      220.89      221.98      6.60 o 
  -3   3   7      243.41      236.37      6.80 o 
  -2   3   7      107.27      100.55      2.90 o 
  -1   3   7        2.50        3.20      1.20 o 
   0   3   7       30.27       28.01      1.45 o 
   1   3   7      111.70      112.74      3.40 o 
   2   3   7      122.82      114.14      3.50 o 
   3   3   7       14.49       17.19      1.60 o 
   4   3   7        0.62       13.29      1.70 o 
   5   3   7        0.58        1.80      1.60 o 
   6   3   7       13.48       11.19      2.10 o 
   7   3   7        1.58        5.20      2.10 o 
 -14   4   7        5.16       14.69      2.20 o 
 -13   4   7        0.51       -2.20      2.20 o 
 -12   4   7        1.44        0.40      1.80 o 
 -11   4   7        3.08        4.40      1.50 o 
 -10   4   7        9.11        9.89      1.60 o 
  -9   4   7        4.56        4.80      1.40 o 
  -8   4   7       11.98       13.59      1.40 o 
  -7   4   7        3.13        3.30      1.10 o 
  -6   4   7        0.62        1.50      1.20 o 
  -5   4   7        5.96        5.90      1.20 o 
  -4   4   7        0.57        1.50      1.20 o 
  -3   4   7      576.86      567.39     12.69 o 
  -2   4   7      590.75      558.50     12.59 o 
  -1   4   7      102.75       99.95      3.10 o 
   0   4   7       62.96       64.38      3.30 o 
   1   4   7       22.41       18.99      1.70 o 
   2   4   7       27.35       24.99      1.80 o 
   3   4   7       15.87       12.99      1.70 o 
   4   4   7        4.26        2.00      1.70 o 
   5   4   7        6.62        9.39      2.00 o 
   6   4   7        4.13        7.40      2.10 o 
 -14   5   7        0.91        1.90      2.00 o 
 -13   5   7        0.70       -1.20      2.00 o 
 -12   5   7        0.02        0.00      1.80 o 
 -11   5   7        0.04       -0.50      1.50 o 
 -10   5   7        1.21        2.60      1.50 o 
  -9   5   7        8.08        4.50      1.50 o 
  -8   5   7       37.61       35.08      1.90 o 
  -7   5   7        0.21        3.70      1.40 o 
  -6   5   7       13.88        9.20      1.40 o 
  -5   5   7      115.98      109.54      3.20 o 
  -4   5   7       14.20       15.39      1.50 o 
  -3   5   7       17.93       16.19      1.60 o 
  -2   5   7      101.18      100.85      2.80 o 
  -1   5   7      124.06      122.23      3.50 o 
   0   5   7       13.76       12.54      1.20 o 
   1   5   7       67.04       63.37      2.50 o 
   2   5   7       10.43        7.10      1.80 o 
   3   5   7        1.77        1.50      1.60 o 
   4   5   7        5.07        9.29      1.80 o 
   5   5   7        2.20        1.40      2.10 o 
 -14   6   7        0.21       -0.20      2.10 o 
 -13   6   7       16.48       21.79      2.30 o 
 -12   6   7        8.62        8.50      2.10 o 
 -11   6   7        0.07        1.60      1.50 o 
 -10   6   7       14.36       12.49      1.90 o 
  -9   6   7        9.37       12.49      1.60 o 
  -8   6   7       27.99       29.48      1.80 o 
  -7   6   7       98.05       78.06      2.50 o 
  -6   6   7        9.12       10.79      1.50 o 
  -5   6   7       57.91       51.87      2.10 o 
  -4   6   7       41.06       43.38      2.00 o 
  -3   6   7      109.38      108.94      3.20 o 
  -2   6   7        5.09        4.80      1.50 o 
  -1   6   7       17.46       20.49      1.70 o 
   0   6   7        0.13       -0.85      1.35 o 
   1   6   7        5.42        5.60      1.60 o 
   2   6   7        4.25        4.50      1.70 o 
   3   6   7        0.08       -2.20      2.20 o 
   4   6   7        2.52        2.50      2.10 o 
 -14   7   7        0.12        1.40      2.10 o 
 -13   7   7       11.64       16.39      2.20 o 
 -12   7   7       25.97       32.68      2.60 o 
 -11   7   7        1.55        1.40      1.80 o 
 -10   7   7        1.17        0.60      1.50 o 
  -9   7   7        2.18        2.50      1.50 o 
  -8   7   7        2.20        1.60      1.50 o 
  -7   7   7        8.68       10.29      1.50 o 
  -6   7   7       20.96       15.89      1.80 o 
  -5   7   7        3.44        2.60      1.40 o 
  -4   7   7       39.29       41.78      2.40 o 
  -3   7   7       43.36       43.78      2.20 o 
  -2   7   7       31.36       28.38      2.00 o 
  -1   7   7        6.39        3.70      1.70 o 
   0   7   7        0.56        0.96      1.09 o 
   1   7   7        0.06       -1.90      1.90 o 
   2   7   7       27.34       33.18      2.60 o 
   3   7   7        1.34        2.70      2.30 o 
 -13   8   7        5.01        7.50      2.10 o 
 -12   8   7        0.32        0.50      1.70 o 
 -11   8   7        0.62       -1.80      1.80 o 
 -10   8   7        0.41        0.70      1.60 o 
  -9   8   7       16.56        9.99      2.00 o 
  -8   8   7        0.22        0.80      1.50 o 
  -7   8   7        1.52        5.40      1.40 o 
  -6   8   7       22.08       23.39      2.00 o 
  -5   8   7       38.23       38.68      2.20 o 
  -4   8   7        7.09        9.59      2.00 o 
  -3   8   7        0.01        1.40      1.60 o 
  -2   8   7        4.83        6.10      1.70 o 
  -1   8   7       14.92       18.19      2.10 o 
   0   8   7        0.93       -1.31      1.31 o 
   1   8   7        0.27        2.70      2.00 o 
 -13   9   7        0.25       -2.30      2.30 o 
 -12   9   7        0.27        1.30      1.90 o 
 -11   9   7        0.19        0.10      1.80 o 
 -10   9   7        1.05        1.00      1.80 o 
  -9   9   7        0.52        3.20      1.60 o 
  -8   9   7        1.48        2.80      1.60 o 
  -7   9   7        0.72        3.10      1.60 o 
  -6   9   7        1.13       -2.30      2.30 o 
  -5   9   7        8.61       12.79      1.90 o 
  -4   9   7        1.27        0.70      1.80 o 
  -3   9   7        4.28        7.40      1.90 o 
  -2   9   7        3.66       -0.90      2.00 o 
  -1   9   7        5.40        6.60      2.00 o 
   0   9   7        6.04        7.50      1.55 o 
 -12  10   7        2.87        6.80      2.10 o 
 -11  10   7        3.22       -2.20      2.30 o 
 -10  10   7        2.64        2.80      1.90 o 
  -9  10   7        0.64       -1.90      1.90 o 
  -8  10   7        4.17        3.90      1.90 o 
  -7  10   7        6.81        7.00      2.00 o 
  -6  10   7        0.36        1.60      1.70 o 
  -5  10   7        2.65        4.80      1.90 o 
  -4  10   7        0.01       -0.70      2.60 o 
  -3  10   7        0.53        1.90      2.10 o 
  -2  10   7        0.29        2.10      2.00 o 
 -10  11   7       12.56       12.09      2.60 o 
  -9  11   7        1.38        1.80      2.00 o 
  -8  11   7        0.01       -0.60      2.00 o 
  -7  11   7        4.35        6.40      2.10 o 
  -6  11   7       20.55       24.09      2.60 o 
  -5  11   7        1.11       -2.10      2.10 o 
   2 -15   8        0.07       -0.30      2.00 o 
   3 -15   8        0.40       -0.20      2.00 o 
   4 -15   8        9.63       11.19      2.20 o 
   5 -15   8       16.04       13.89      2.40 o 
   6 -15   8        4.23        7.10      2.00 o 
   7 -15   8        0.01       -2.00      2.00 o 
   8 -15   8        0.41        2.30      2.00 o 
   9 -15   8        9.50       10.39      2.30 o 
  -1 -14   8        0.88       -2.10      2.10 o 
   0 -14   8        6.70       12.01      4.60 o 
   1 -14   8        0.28       -0.40      1.80 o 
   2 -14   8        5.18        5.10      2.00 o 
   3 -14   8        3.14        1.40      1.90 o 
   4 -14   8       12.20       15.49      2.10 o 
   5 -14   8       14.36       13.09      2.20 o 
   6 -14   8        2.09        2.40      1.70 o 
   7 -14   8        0.38       -0.60      1.70 o 
   8 -14   8        7.35       13.79      1.90 o 
   9 -14   8        1.88       -2.20      2.20 o 
  10 -14   8        4.13        2.30      2.20 o 
  -2 -13   8        0.25       -2.60      2.60 o 
  -1 -13   8        0.87        4.70      1.80 o 
   0 -13   8        4.20        4.00      1.31 o 
   1 -13   8        1.26        0.70      1.80 o 
   2 -13   8        0.03        0.60      1.50 o 
   3 -13   8        0.63        1.30      1.50 o 
   4 -13   8        5.30        3.30      1.70 o 
   5 -13   8       10.13        8.10      2.10 o 
   6 -13   8        0.48        1.50      1.50 o 
   7 -13   8        0.41       -0.80      1.70 o 
   8 -13   8       41.65       41.38      2.60 o 
   9 -13   8       17.40       25.49      2.40 o 
  10 -13   8       12.20        9.00      2.30 o 
  11 -13   8        0.47        5.30      2.00 o 
  -4 -12   8        2.67       10.09      2.20 o 
  -3 -12   8        1.97        1.90      1.80 o 
  -2 -12   8        1.79        1.70      1.70 o 
  -1 -12   8        0.54       -0.70      1.60 o 
   0 -12   8        1.80        2.65      1.95 o 
   1 -12   8        0.19       -1.50      1.50 o 
   2 -12   8       12.37        9.29      1.70 o 
   3 -12   8        2.19        3.20      1.50 o 
   4 -12   8        3.47       -2.30      2.30 o 
   5 -12   8        0.06        2.10      1.40 o 
   6 -12   8        2.38       20.39      1.90 o 
   7 -12   8        2.57        3.30      1.50 o 
   8 -12   8        1.42        1.60      1.70 o 
   9 -12   8        7.01        7.40      1.80 o 
  10 -12   8        0.58        2.50      1.80 o 
  11 -12   8       12.28       12.29      2.40 o 
  -5 -11   8        1.90        3.80      2.00 o 
  -4 -11   8        4.72        8.60      1.80 o 
  -3 -11   8        1.71        3.30      1.70 o 
  -2 -11   8        4.79        6.60      1.70 o 
  -1 -11   8        5.97       12.69      2.00 o 
   0 -11   8       20.93       22.64      2.45 o 
   1 -11   8        1.17        0.50      1.40 o 
   2 -11   8       17.80       18.19      1.70 o 
   3 -11   8        0.50        3.80      1.30 o 
   4 -11   8        5.46        5.80      1.40 o 
   5 -11   8        0.18        0.70      1.30 o 
   6 -11   8       23.85       20.99      2.50 o 
   7 -11   8       17.09       17.99      1.90 o 
   8 -11   8       16.10       19.49      1.90 o 
   9 -11   8        3.27        5.50      1.60 o 
  10 -11   8       39.63       44.98      2.60 o 
  11 -11   8        1.71        2.50      2.10 o 
  -6 -10   8        2.77        0.80      2.00 o 
  -5 -10   8        2.23        1.00      1.90 o 
  -4 -10   8        2.21        0.90      1.70 o 
  -3 -10   8        0.73        2.70      1.60 o 
  -2 -10   8       26.73       27.79      2.20 o 
  -1 -10   8       31.27       27.19      1.90 o 
   0 -10   8       40.16       36.52      1.38 o 
   1 -10   8      219.59      197.09      5.90 o 
   2 -10   8        9.05        9.69      1.40 o 
   3 -10   8        3.86        3.50      1.30 o 
   4 -10   8        0.58        2.50      1.20 o 
   5 -10   8       30.85       29.48      1.80 o 
   6 -10   8       18.14       19.29      1.60 o 
   7 -10   8        1.35        2.70      1.50 o 
   8 -10   8        0.26        0.30      1.50 o 
   9 -10   8       14.88       16.29      1.90 o 
  10 -10   8        0.77       -1.70      1.70 o 
  11 -10   8        2.66        1.70      2.00 o 
  -7  -9   8        0.03        0.20      1.80 o 
  -6  -9   8        3.67        3.70      1.80 o 
  -5  -9   8        5.77        4.60      1.80 o 
  -4  -9   8       13.46       26.69      2.40 o 
  -3  -9   8       34.22       38.48      2.10 o 
  -2  -9   8        0.24       -1.40      1.40 o 
  -1  -9   8        0.27       -0.70      1.30 o 
   0  -9   8       53.05       54.60      2.05 o 
   1  -9   8       54.25       52.77      2.00 o 
   2  -9   8        5.25        4.60      1.30 o 
   3  -9   8       93.19      102.74      3.10 o 
   4  -9   8       19.27       22.99      1.60 o 
   5  -9   8        5.51        9.20      1.40 o 
   6  -9   8        1.69        0.40      1.30 o 
   7  -9   8       16.08       17.89      1.60 o 
   8  -9   8        8.10        7.90      1.70 o 
   9  -9   8        4.01        1.70      1.70 o 
  10  -9   8        1.74       -0.20      1.70 o 
  11  -9   8        0.23        4.10      1.80 o 
  -8  -8   8        5.84        6.80      2.30 o 
  -7  -8   8        1.58        1.60      1.70 o 
  -6  -8   8        8.77       11.69      1.80 o 
  -5  -8   8        0.31        1.10      1.60 o 
  -4  -8   8       49.10       46.47      2.30 o 
  -3  -8   8       18.19       20.19      1.60 o 
  -2  -8   8        0.33        0.30      1.20 o 
  -1  -8   8        4.29        2.00      1.30 o 
   0  -8   8      297.62      266.14      6.05 o 
   1  -8   8        2.91        2.70      1.20 o 
   2  -8   8        3.04        3.10      1.20 o 
   3  -8   8        1.85        2.40      1.30 o 
   4  -8   8      293.87      280.05      8.20 o 
   5  -8   8        6.85        6.40      1.30 o 
   6  -8   8        1.32        4.90      1.30 o 
   7  -8   8       42.57       44.08      2.20 o 
   8  -8   8        7.04        5.70      1.50 o 
   9  -8   8        3.26        2.30      1.70 o 
  10  -8   8       11.17       11.89      2.00 o 
  11  -8   8        3.44        7.50      1.80 o 
  -9  -7   8        0.01       -2.10      2.10 o 
  -8  -7   8        3.83        5.60      1.80 o 
  -7  -7   8        1.12       -1.80      1.80 o 
  -6  -7   8       13.81       11.59      1.90 o 
  -5  -7   8        7.56        7.80      1.60 o 
  -4  -7   8       33.70       34.58      1.90 o 
  -3  -7   8       11.35        9.89      1.40 o 
  -2  -7   8       32.02       29.28      1.60 o 
  -1  -7   8        0.00        1.30      1.20 o 
   0  -7   8       49.89       48.34      1.27 o 
   1  -7   8        0.13        1.10      1.10 o 
   2  -7   8        5.77        5.80      1.20 o 
   3  -7   8      264.45      273.35      7.70 o 
   4  -7   8        0.04        0.80      1.10 o 
   5  -7   8       11.89       12.89      1.40 o 
   6  -7   8      123.61      118.94      2.90 o 
   7  -7   8       36.69       39.28      1.90 o 
   8  -7   8        0.20        0.60      1.40 o 
   9  -7   8       26.49       24.99      2.10 o 
  10  -7   8       12.38       10.69      2.00 o 
  11  -7   8        0.08        0.90      2.00 o 
 -10  -6   8        1.12        1.70      2.10 o 
  -9  -6   8        0.16        2.00      1.70 o 
  -8  -6   8        0.61        3.40      1.80 o 
  -7  -6   8       11.82       10.09      1.80 o 
  -6  -6   8        6.44        8.60      1.50 o 
  -5  -6   8        4.62        2.20      1.40 o 
  -4  -6   8       12.10       10.89      1.40 o 
  -3  -6   8        0.00        1.60      1.20 o 
  -2  -6   8       23.40       26.49      1.50 o 
  -1  -6   8       63.31       54.57      1.80 o 
   0  -6   8      100.70      107.12      2.11 o 
   1  -6   8       40.52       41.18      1.50 o 
   2  -6   8        2.96        1.20      1.10 o 
   3  -6   8      155.99      146.72      4.20 o 
   4  -6   8       32.26       29.58      1.60 o 
   5  -6   8       37.38       36.68      1.80 o 
   6  -6   8      782.24      717.11     15.09 o 
   7  -6   8       31.91       30.28      1.80 o 
   8  -6   8        0.08       -0.10      1.40 o 
   9  -6   8        3.37        3.70      1.70 o 
  10  -6   8       22.57       33.58      2.40 o 
  11  -6   8        0.01       -1.40      1.90 o 
 -10  -5   8        2.84       -0.20      2.20 o 
  -9  -5   8        0.94        2.60      1.80 o 
  -8  -5   8       27.96       27.49      2.10 o 
  -7  -5   8       51.99       52.97      2.20 o 
  -6  -5   8        4.32        4.20      1.40 o 
  -5  -5   8        3.32        2.70      1.30 o 
  -4  -5   8       15.66       14.49      1.40 o 
  -3  -5   8        0.04        0.70      1.20 o 
  -2  -5   8       83.37       88.85      2.70 o 
  -1  -5   8       60.08       58.37      1.80 o 
   0  -5   8       18.43       18.99      1.40 o 
   1  -5   8        1.36        1.00      1.10 o 
   2  -5   8       62.57       67.26      2.20 o 
   3  -5   8        7.42        7.20      1.10 o 
   4  -5   8       63.02       60.57      2.00 o 
   5  -5   8        1.82        3.00      1.30 o 
   6  -5   8      153.88      150.32      4.40 o 
   7  -5   8       11.73       12.89      1.60 o 
   8  -5   8        9.90        8.60      1.60 o 
   9  -5   8        2.89        3.10      1.70 o 
  10  -5   8       12.00       11.49      2.00 o 
  11  -5   8        5.03        5.10      2.10 o 
 -11  -4   8        6.61        6.80      2.20 o 
 -10  -4   8        3.64        4.40      1.90 o 
  -9  -4   8       21.89       26.89      2.30 o 
  -8  -4   8       32.30       34.38      2.10 o 
  -7  -4   8       44.56       39.48      2.00 o 
  -6  -4   8        2.03        3.90      1.20 o 
  -5  -4   8       14.62       14.09      1.50 o 
  -4  -4   8        2.39        2.70      1.10 o 
  -3  -4   8       85.97       87.35      2.80 o 
  -2  -4   8        4.71        4.10      1.00 o 
  -1  -4   8      368.72      340.92      8.60 o 
   0  -4   8      171.21      170.57      3.63 o 
   1  -4   8      341.38      344.21      8.70 o 
   2  -4   8        2.11        1.70      1.00 o 
   3  -4   8       73.39       77.16      2.40 o 
   4  -4   8       50.51       46.97      1.80 o 
   5  -4   8       19.08       15.99      1.50 o 
   6  -4   8       15.09       15.29      1.50 o 
   7  -4   8       17.92       18.09      1.60 o 
   8  -4   8       12.00       10.69      1.90 o 
   9  -4   8        2.34        3.70      1.60 o 
  10  -4   8        5.18        6.80      1.80 o 
 -11  -3   8        2.10        1.20      1.90 o 
 -10  -3   8       21.69       27.39      2.20 o 
  -9  -3   8       28.85       29.38      2.10 o 
  -8  -3   8       40.69       41.08      2.10 o 
  -7  -3   8        0.57       -0.60      1.20 o 
  -6  -3   8       11.22        8.40      1.40 o 
  -5  -3   8      147.64      147.22      4.80 o 
  -4  -3   8       66.22       71.66      2.10 o 
  -3  -3   8       35.40       30.98      1.40 o 
  -2  -3   8       93.57       97.25      2.70 o 
  -1  -3   8      133.19      128.83      3.90 o 
   0  -3   8       43.69       53.75      1.16 o 
   1  -3   8        0.90       -0.90      0.90 o 
   2  -3   8       65.04       59.37      1.70 o 
   3  -3   8       88.90       88.25      2.60 o 
   4  -3   8       32.84       26.89      1.70 o 
   5  -3   8        5.20        4.40      1.30 o 
   6  -3   8        0.24        1.10      1.40 o 
   7  -3   8        7.22        8.20      1.70 o 
   8  -3   8        1.36        3.70      1.60 o 
   9  -3   8        0.71       -1.90      1.90 o 
  10  -3   8        0.90        1.60      2.10 o 
 -12  -2   8        0.26        1.50      2.10 o 
 -11  -2   8        0.00        1.60      1.70 o 
 -10  -2   8        1.95        3.60      1.60 o 
  -9  -2   8        3.22        3.80      1.60 o 
  -8  -2   8        8.87       10.29      1.50 o 
  -7  -2   8       16.57       16.49      1.50 o 
  -6  -2   8       41.65       37.48      1.70 o 
  -5  -2   8       94.30       94.25      2.90 o 
  -4  -2   8       31.08       35.98      1.60 o 
  -3  -2   8       10.12       10.49      1.10 o 
  -2  -2   8      449.68      418.47      9.20 o 
  -1  -2   8        2.12        2.30      1.00 o 
   0  -2   8       24.17       22.23      2.00 o 
   1  -2   8        0.40        1.60      0.90 o 
   2  -2   8       48.36       49.57      1.70 o 
   3  -2   8        5.16        5.40      1.30 o 
   4  -2   8        1.65        1.30      1.20 o 
   5  -2   8        0.69        0.40      1.30 o 
   6  -2   8       10.57       12.09      1.70 o 
   7  -2   8       33.67       30.78      2.20 o 
   8  -2   8       13.37       16.29      2.00 o 
   9  -2   8        7.68        7.20      2.10 o 
 -12  -1   8        0.34        1.50      1.80 o 
 -11  -1   8        0.57        0.30      1.70 o 
 -10  -1   8        5.35        2.30      1.70 o 
  -9  -1   8       11.13       10.89      1.70 o 
  -8  -1   8        2.81        1.40      1.30 o 
  -7  -1   8        0.23        1.20      1.20 o 
  -6  -1   8        5.10        4.10      1.30 o 
  -5  -1   8       42.29       40.68      1.60 o 
  -4  -1   8       79.41       81.06      2.00 o 
  -3  -1   8      100.56       99.75      2.70 o 
  -2  -1   8        1.17       -0.10      1.00 o 
  -1  -1   8        8.14        6.70      1.00 o 
   0  -1   8        5.35        6.76      0.78 o 
   1  -1   8       15.24       10.49      1.20 o 
   2  -1   8       56.73       65.46      2.00 o 
   3  -1   8        1.74        4.50      1.20 o 
   4  -1   8        3.12       -0.20      1.40 o 
   5  -1   8       47.00       40.08      2.10 o 
   6  -1   8        0.30        2.10      1.50 o 
   7  -1   8       29.70       34.48      2.20 o 
   8  -1   8        1.64       -1.80      1.80 o 
   9  -1   8        1.33        0.20      2.10 o 
 -13   0   8        1.90        3.90      2.10 o 
 -12   0   8        0.98        1.10      1.70 o 
 -11   0   8        3.39        1.40      1.80 o 
 -10   0   8        0.02        0.60      1.50 o 
  -9   0   8        0.07        1.90      1.30 o 
  -8   0   8      109.54      103.84      3.00 o 
  -7   0   8       55.52       52.27      2.00 o 
  -6   0   8        0.01       -0.80      1.20 o 
  -5   0   8      106.96      107.44      3.10 o 
  -4   0   8        8.49        8.40      1.20 o 
  -3   0   8       14.95       14.89      1.20 o 
  -2   0   8       18.81       15.69      1.20 o 
  -1   0   8      154.49      151.92      4.40 o 
   0   0   8        5.12        4.48      0.78 o 
   1   0   8       94.93       97.75      3.30 o 
   2   0   8       33.02       35.18      1.70 o 
   3   0   8       78.19       79.86      2.40 o 
   4   0   8       35.55       34.68      1.90 o 
   5   0   8        0.56        0.60      1.50 o 
   6   0   8       24.38       18.49      2.10 o 
   7   0   8        2.12        2.70      1.70 o 
   8   0   8        4.82        2.30      2.10 o 
 -13   1   8        0.03       -2.20      2.20 o 
 -12   1   8        2.73        9.79      2.00 o 
 -11   1   8       11.81       12.69      2.00 o 
 -10   1   8       13.60       13.89      1.70 o 
  -9   1   8      120.53      115.44      3.50 o 
  -8   1   8       92.82       91.35      2.80 o 
  -7   1   8       27.83       27.29      1.60 o 
  -6   1   8       17.57       20.59      1.50 o 
  -5   1   8        0.41       -0.80      1.20 o 
  -4   1   8        4.45        6.70      1.10 o 
  -3   1   8      419.73      432.27     10.19 o 
  -2   1   8      500.58      474.04     10.89 o 
  -1   1   8      184.62      185.70      5.30 o 
   0   1   8        0.93        2.35      0.78 o 
   1   1   8        6.54        5.90      1.20 o 
   2   1   8      127.46      113.14      3.50 o 
   3   1   8      123.97      105.34      2.90 o 
   4   1   8        9.31        9.69      1.60 o 
   5   1   8        3.73        0.40      1.70 o 
   6   1   8        1.55        1.90      1.60 o 
   7   1   8        1.20        5.20      1.80 o 
 -13   2   8        2.08        5.20      1.90 o 
 -12   2   8        1.91        4.20      2.00 o 
 -11   2   8        4.41        5.50      1.70 o 
 -10   2   8        3.91        3.00      1.70 o 
  -9   2   8        4.87        6.80      1.40 o 
  -8   2   8       18.44       23.79      1.70 o 
  -7   2   8       11.86        9.49      1.40 o 
  -6   2   8       19.56       19.19      1.60 o 
  -5   2   8        0.18        0.00      1.20 o 
  -4   2   8        5.41        5.40      1.30 o 
  -3   2   8       95.14       98.45      3.00 o 
  -2   2   8       61.31       60.67      2.00 o 
  -1   2   8       27.02       33.98      1.70 o 
   0   2   8       32.70       28.22      1.13 o 
   1   2   8      118.75      101.75      2.80 o 
   2   2   8       19.36       14.69      1.60 o 
   3   2   8      166.95      163.51      5.00 o 
   4   2   8        0.55        3.60      1.70 o 
   5   2   8        4.15        3.20      1.70 o 
   6   2   8        0.11       -0.60      1.90 o 
   7   2   8        1.32        3.70      2.00 o 
 -13   3   8        5.87        1.40      2.10 o 
 -12   3   8       31.65       35.58      2.60 o 
 -11   3   8       31.25       34.18      2.20 o 
 -10   3   8       17.83       24.09      1.90 o 
  -9   3   8        1.42       -1.40      1.40 o 
  -8   3   8       20.16       17.59      1.60 o 
  -7   3   8        3.50       -0.10      1.20 o 
  -6   3   8        0.51       -0.60      1.20 o 
  -5   3   8        2.81        4.10      1.20 o 
  -4   3   8       20.04       19.39      1.50 o 
  -3   3   8       53.47       54.27      2.00 o 
  -2   3   8        1.25        1.00      1.40 o 
  -1   3   8       48.43       50.27      1.90 o 
   0   3   8        8.62        8.89      1.60 o 
   1   3   8       17.14       17.49      1.60 o 
   2   3   8        9.55       10.89      1.50 o 
   3   3   8        2.73       -1.00      1.60 o 
   4   3   8        7.80        9.79      1.90 o 
   5   3   8        4.06        4.20      1.80 o 
   6   3   8        0.16        3.20      2.00 o 
 -13   4   8       17.61       19.79      2.30 o 
 -12   4   8        6.45       10.29      1.80 o 
 -11   4   8        9.33        9.99      1.80 o 
 -10   4   8        0.01        1.50      1.40 o 
  -9   4   8        2.12        2.50      1.40 o 
  -8   4   8       44.45       37.38      1.80 o 
  -7   4   8       58.58       47.97      2.00 o 
  -6   4   8        0.01        1.10      1.20 o 
  -5   4   8       28.37       29.88      1.60 o 
  -4   4   8       43.91       45.38      1.90 o 
  -3   4   8      300.66      302.14      8.60 o 
  -2   4   8      369.79      377.80     11.19 o 
  -1   4   8       25.66       25.69      1.70 o 
   0   4   8       14.15       13.82      1.30 o 
   1   4   8       12.14       16.39      1.60 o 
   2   4   8       12.36       10.99      1.80 o 
   3   4   8        2.14        5.80      1.60 o 
   4   4   8        0.53       -1.10      1.80 o 
   5   4   8        5.80        7.00      2.00 o 
 -13   5   8       10.29       12.49      2.20 o 
 -12   5   8       22.08       24.09      2.20 o 
 -11   5   8        0.71        1.40      1.60 o 
 -10   5   8        2.57        0.70      1.60 o 
  -9   5   8        0.42       -1.10      1.40 o 
  -8   5   8       32.55       27.79      1.90 o 
  -7   5   8       97.95       82.76      2.50 o 
  -6   5   8        1.04        2.30      1.30 o 
  -5   5   8       12.72        9.59      1.50 o 
  -4   5   8       69.11       71.86      2.30 o 
  -3   5   8       21.63       23.59      1.70 o 
  -2   5   8       10.94       12.99      1.50 o 
  -1   5   8       13.03       13.29      1.60 o 
   0   5   8        0.66        2.95      0.99 o 
   1   5   8        0.00       -0.40      1.50 o 
   2   5   8        0.07        5.20      1.70 o 
   3   5   8        9.46       13.39      1.90 o 
   4   5   8        0.00        2.00      1.90 o 
 -13   6   8        0.75       -2.10      2.10 o 
 -12   6   8        2.71        6.20      1.90 o 
 -11   6   8       10.08       13.09      1.90 o 
 -10   6   8       15.57       15.99      1.90 o 
  -9   6   8        0.07        3.20      1.40 o 
  -8   6   8        0.02        0.40      1.50 o 
  -7   6   8        1.85        2.20      1.40 o 
  -6   6   8        2.66        2.60      1.40 o 
  -5   6   8       33.66       35.98      1.90 o 
  -4   6   8       26.89       28.68      2.20 o 
  -3   6   8        0.26        2.20      1.40 o 
  -2   6   8        0.98       -0.40      1.50 o 
  -1   6   8        0.54        0.50      1.40 o 
   0   6   8        1.48        1.05      1.25 o 
   1   6   8        2.32        3.90      1.70 o 
   2   6   8        9.36       12.29      2.00 o 
   3   6   8        2.45        3.30      2.10 o 
 -13   7   8        3.43        4.10      2.00 o 
 -12   7   8        5.68        7.40      2.00 o 
 -11   7   8       22.79       19.99      2.30 o 
 -10   7   8        3.29        2.70      1.70 o 
  -9   7   8       30.85       26.09      2.20 o 
  -8   7   8        6.29        8.00      1.60 o 
  -7   7   8       25.81       23.39      1.90 o 
  -6   7   8        0.64       -0.80      1.50 o 
  -5   7   8        3.20        5.00      1.50 o 
  -4   7   8       18.60       17.89      1.90 o 
  -3   7   8        6.39        6.20      1.70 o 
  -2   7   8        9.64       11.09      1.80 o 
  -1   7   8        1.52        0.20      1.70 o 
   0   7   8        0.39        0.05      3.75 o 
   1   7   8        0.28        0.90      1.80 o 
 -13   8   8        0.55        0.30      2.10 o 
 -12   8   8        0.10       -1.30      2.10 o 
 -11   8   8        2.67       14.29      2.10 o 
 -10   8   8        2.74       -1.30      1.90 o 
  -9   8   8        2.91        2.30      1.70 o 
  -8   8   8       12.08       13.39      1.80 o 
  -7   8   8        5.48        4.60      1.80 o 
  -6   8   8        8.46        6.30      1.90 o 
  -5   8   8        0.81        0.30      1.70 o 
  -4   8   8       17.18       19.49      2.00 o 
  -3   8   8        0.00        2.30      1.60 o 
  -2   8   8        5.49        6.70      1.80 o 
  -1   8   8        1.11        2.80      1.80 o 
   0   8   8        1.84        4.09      1.34 o 
 -12   9   8        0.52        5.00      2.40 o 
 -11   9   8        0.94       -1.40      2.20 o 
 -10   9   8        0.24        1.20      1.80 o 
  -9   9   8        2.32        1.40      1.90 o 
  -8   9   8        0.00        8.10      2.00 o 
  -7   9   8        1.76        0.40      1.80 o 
  -6   9   8       16.84       23.09      2.20 o 
  -5   9   8       57.36       59.07      3.00 o 
  -4   9   8        3.29       13.19      2.10 o 
  -3   9   8        0.45       -1.60      1.90 o 
  -2   9   8        0.66       -0.30      2.00 o 
 -10  10   8        0.12        5.10      2.00 o 
  -9  10   8        1.23        1.20      2.00 o 
  -8  10   8        4.67        7.40      2.10 o 
  -7  10   8        0.62       24.19      2.40 o 
  -6  10   8        0.02        2.40      2.10 o 
  -5  10   8        0.03       -0.50      2.00 o 
  -4  10   8        0.17       -0.90      1.90 o 
   2 -15   9        0.00        2.00      1.90 o 
   3 -15   9        0.41        0.80      2.10 o 
   4 -15   9       17.25       15.49      2.30 o 
   5 -15   9        0.99        0.60      2.10 o 
   6 -15   9        0.02        1.60      1.90 o 
   7 -15   9        0.68        3.70      1.90 o 
   8 -15   9        4.88        3.50      2.30 o 
   0 -14   9        4.77        2.11      2.40 o 
   1 -14   9        5.73        6.90      1.70 o 
   2 -14   9        2.74        4.00      1.80 o 
   3 -14   9        8.13        4.30      2.20 o 
   4 -14   9        0.55        0.80      1.80 o 
   5 -14   9        6.63        3.90      1.90 o 
   6 -14   9        4.77        5.20      1.80 o 
   7 -14   9        0.78       -0.90      1.80 o 
   8 -14   9        0.20       -0.80      1.80 o 
   9 -14   9        0.69       -1.30      2.10 o 
  -2 -13   9        3.29        0.00      2.20 o 
  -1 -13   9        0.15        0.70      1.90 o 
   0 -13   9        1.49       -0.18      1.24 o 
   1 -13   9       14.20       12.99      2.00 o 
   2 -13   9        0.93        0.80      1.70 o 
   3 -13   9       17.20       19.49      2.00 o 
   4 -13   9       23.78       22.79      2.70 o 
   5 -13   9        2.16        2.90      1.70 o 
   6 -13   9        3.18        2.70      1.70 o 
   7 -13   9       39.56       45.18      2.50 o 
   8 -13   9        1.54       -2.10      2.10 o 
   9 -13   9        1.81       -1.50      2.00 o 
  10 -13   9        8.35       -0.50      2.40 o 
  -4 -12   9        0.01       -2.10      2.10 o 
  -3 -12   9        0.01       -2.00      2.00 o 
  -2 -12   9        0.02       -1.40      1.80 o 
  -1 -12   9        0.88       -1.70      1.70 o 
   0 -12   9        0.33       -7.70      8.45 o 
   1 -12   9        7.31        1.70      2.00 o 
   2 -12   9        0.05        0.20      1.50 o 
   3 -12   9        0.64        1.20      1.60 o 
   4 -12   9        5.02        4.00      1.60 o 
   5 -12   9        8.36        7.60      1.70 o 
   6 -12   9        1.11        0.70      1.60 o 
   7 -12   9        1.30        3.00      1.70 o 
   8 -12   9        0.65       -1.40      1.70 o 
   9 -12   9        5.96        7.20      2.00 o 
  10 -12   9        0.26        7.10      2.00 o 
  -5 -11   9        0.09       -0.40      1.90 o 
  -4 -11   9        0.92        1.60      2.00 o 
  -3 -11   9        2.45       -0.60      1.90 o 
  -2 -11   9        2.81        4.60      1.70 o 
  -1 -11   9        3.80        4.20      1.60 o 
   0 -11   9        0.75        1.81      2.45 o 
   1 -11   9        4.51        5.00      1.50 o 
   2 -11   9        0.96        1.40      1.40 o 
   3 -11   9        1.15        2.50      1.40 o 
   4 -11   9        0.59        0.00      1.30 o 
   5 -11   9        8.15        9.99      1.60 o 
   6 -11   9       19.08       23.39      2.00 o 
   7 -11   9       25.54       28.48      2.10 o 
   8 -11   9       23.82       27.29      2.00 o 
   9 -11   9        5.99        9.89      1.90 o 
  10 -11   9        4.35        1.90      1.90 o 
  11 -11   9        1.03        1.00      2.10 o 
  -6 -10   9        0.33        3.20      2.00 o 
  -5 -10   9        0.43       -1.90      1.90 o 
  -4 -10   9        1.76        0.60      1.80 o 
  -3 -10   9        2.13        4.00      1.70 o 
  -2 -10   9        1.55       -0.30      1.60 o 
  -1 -10   9        9.53        8.20      1.60 o 
   0 -10   9       24.37       22.59      1.35 o 
   1 -10   9        6.80        7.20      1.50 o 
   2 -10   9        6.75        4.80      1.40 o 
   3 -10   9       10.46       10.49      1.40 o 
   4 -10   9       23.56       24.89      1.80 o 
   5 -10   9       42.39       35.78      2.00 o 
   6 -10   9      151.25      143.92      4.50 o 
   7 -10   9        8.25        7.60      1.80 o 
   8 -10   9       28.82       28.08      2.10 o 
   9 -10   9        1.59       -1.30      1.80 o 
  10 -10   9        0.15        1.20      1.60 o 
  11 -10   9        2.01        3.80      2.00 o 
  -7  -9   9        3.21        2.10      2.10 o 
  -6  -9   9        0.23        2.40      1.80 o 
  -5  -9   9        7.09       10.29      2.00 o 
  -4  -9   9       27.69       28.48      2.30 o 
  -3  -9   9        0.83        2.40      1.50 o 
  -2  -9   9        3.47        6.70      1.40 o 
  -1  -9   9       23.05       22.79      1.80 o 
   0  -9   9       94.54       84.38      3.70 o 
   1  -9   9       19.05       16.79      1.60 o 
   2  -9   9        3.70        4.00      1.30 o 
   3  -9   9        1.33        1.60      1.30 o 
   4  -9   9        3.06        7.00      1.40 o 
   5  -9   9       69.99       74.16      2.50 o 
   6  -9   9       58.40       58.77      2.30 o 
   7  -9   9       11.23        7.30      1.70 o 
   8  -9   9       53.99       57.67      2.60 o 
   9  -9   9       23.97       24.99      2.20 o 
  10  -9   9        0.10        1.50      2.30 o 
  11  -9   9        0.60        1.90      1.90 o 
  -8  -8   9        0.00       -0.60      2.10 o 
  -7  -8   9        0.35       -1.40      1.80 o 
  -6  -8   9       14.21       12.69      2.10 o 
  -5  -8   9       94.06      106.84      3.30 o 
  -4  -8   9       14.82       12.89      1.80 o 
  -3  -8   9       13.56       16.89      1.60 o 
  -2  -8   9       61.45       58.77      2.10 o 
  -1  -8   9       87.31       78.46      2.50 o 
   0  -8   9       11.67        9.80      0.99 o 
   1  -8   9        1.02       -1.00      1.20 o 
   2  -8   9        5.91        5.30      1.30 o 
   3  -8   9       55.71       49.17      2.00 o 
   4  -8   9       24.03       21.29      1.60 o 
   5  -8   9       13.04       12.29      1.50 o 
   6  -8   9       98.68       98.65      2.90 o 
   7  -8   9       15.06       11.59      1.70 o 
   8  -8   9        1.71        3.00      1.50 o 
   9  -8   9        0.41       -1.70      1.70 o 
  10  -8   9        6.72        7.10      1.90 o 
  11  -8   9        4.21       14.89      2.40 o 
  -9  -7   9       12.12       15.29      2.40 o 
  -8  -7   9        3.23        4.90      1.90 o 
  -7  -7   9        5.19        5.30      1.90 o 
  -6  -7   9       50.98       54.07      2.60 o 
  -5  -7   9       26.70       30.48      2.00 o 
  -4  -7   9       27.71       24.59      1.80 o 
  -3  -7   9       17.18       16.09      1.60 o 
  -2  -7   9        2.72        1.10      1.20 o 
  -1  -7   9       42.26       52.37      1.90 o 
   0  -7   9        6.45        6.82      0.92 o 
   1  -7   9       46.90       47.87      1.80 o 
   2  -7   9        1.04        2.90      1.20 o 
   3  -7   9       15.79       14.09      1.40 o 
   4  -7   9       10.09       11.09      1.40 o 
   5  -7   9       74.89       70.66      2.30 o 
   6  -7   9        6.66        8.90      1.60 o 
   7  -7   9        5.29        4.00      1.50 o 
   8  -7   9       34.39       34.58      2.20 o 
   9  -7   9        0.00       -1.10      1.60 o 
  10  -7   9       10.37        9.59      2.10 o 
  11  -7   9       20.06       23.29      2.50 o 
  -9  -6   9        4.46        3.90      2.00 o 
  -8  -6   9       14.96       18.69      2.20 o 
  -7  -6   9        5.99        8.90      1.80 o 
  -6  -6   9       33.67       40.18      2.00 o 
  -5  -6   9       42.13       38.28      2.10 o 
  -4  -6   9       31.65       36.78      1.80 o 
  -3  -6   9       10.01        8.40      1.30 o 
  -2  -6   9      133.07      118.34      3.40 o 
  -1  -6   9       43.64       43.88      1.80 o 
   0  -6   9       44.08       51.08      1.27 o 
   1  -6   9     1464.02     1440.82     19.09 o 
   2  -6   9       17.18       14.29      1.40 o 
   3  -6   9       17.46       12.49      1.50 o 
   4  -6   9        4.37        1.20      1.30 o 
   5  -6   9      124.54      124.83      3.70 o 
   6  -6   9       80.22       79.66      2.60 o 
   7  -6   9        0.72        3.00      1.50 o 
   8  -6   9        0.30       -1.10      1.60 o 
   9  -6   9        3.02        5.50      1.70 o 
  10  -6   9        5.11        7.50      2.00 o 
 -10  -5   9        2.12       -1.20      2.20 o 
  -9  -5   9       11.70       12.99      2.00 o 
  -8  -5   9        1.89        4.40      1.60 o 
  -7  -5   9        2.16        2.90      1.40 o 
  -6  -5   9        3.54        4.50      1.40 o 
  -5  -5   9        6.37        7.30      1.40 o 
  -4  -5   9        8.48        7.70      1.30 o 
  -3  -5   9       28.53       28.58      1.60 o 
  -2  -5   9        3.55        2.50      1.30 o 
  -1  -5   9       31.80       32.78      1.60 o 
   0  -5   9       25.41       25.82      1.45 o 
   1  -5   9        2.09        4.20      1.30 o 
   2  -5   9      190.68      204.79      6.00 o 
   3  -5   9        0.00        1.70      1.10 o 
   4  -5   9       34.73       36.28      1.70 o 
   5  -5   9       30.14       31.48      1.80 o 
   6  -5   9        1.82        4.80      1.40 o 
   7  -5   9        1.54        3.00      1.50 o 
   8  -5   9        0.31        0.60      1.60 o 
   9  -5   9        0.51        2.70      1.60 o 
  10  -5   9        0.39       -0.60      2.00 o 
 -11  -4   9        2.67        2.60      2.30 o 
 -10  -4   9        0.14        0.90      1.80 o 
  -9  -4   9        0.46        2.30      1.70 o 
  -8  -4   9        3.01        2.40      1.70 o 
  -7  -4   9        0.97        1.10      1.40 o 
  -6  -4   9       12.81       11.29      1.50 o 
  -5  -4   9       11.80       10.79      1.40 o 
  -4  -4   9       48.24       45.08      1.80 o 
  -3  -4   9       43.03       43.08      1.80 o 
  -2  -4   9       94.35       88.35      2.50 o 
  -1  -4   9      238.29      237.67      6.70 o 
   0  -4   9      492.94      461.46      7.60 o 
   1  -4   9       13.85       12.29      1.30 o 
   2  -4   9       29.36       28.28      1.60 o 
   3  -4   9        7.72        6.10      1.20 o 
   4  -4   9      136.39      122.93      3.80 o 
   5  -4   9        7.12        6.70      1.30 o 
   6  -4   9       24.76       24.39      1.80 o 
   7  -4   9       37.80       40.78      2.20 o 
   8  -4   9        4.53        3.90      1.90 o 
   9  -4   9        0.01       -1.30      1.60 o 
  10  -4   9        5.88        6.90      2.20 o 
 -11  -3   9        2.17       -1.10      2.00 o 
 -10  -3   9        8.41       11.59      1.90 o 
  -9  -3   9       30.45       26.19      2.30 o 
  -8  -3   9       12.37       12.69      1.70 o 
  -7  -3   9        9.60       11.29      1.50 o 
  -6  -3   9       30.18       27.39      1.70 o 
  -5  -3   9        0.82        1.20      1.30 o 
  -4  -3   9        2.01        3.10      1.20 o 
  -3  -3   9       10.39       14.09      1.30 o 
  -2  -3   9       92.76       79.76      2.10 o 
  -1  -3   9        6.41        9.00      1.30 o 
   0  -3   9       24.74       26.19      0.99 o 
   1  -3   9       18.07       17.59      1.60 o 
   2  -3   9        0.25        0.30      1.20 o 
   3  -3   9       25.08       24.29      1.70 o 
   4  -3   9        3.05        1.10      1.30 o 
   5  -3   9        0.55        0.70      1.30 o 
   6  -3   9        2.58        2.60      1.40 o 
   7  -3   9       37.13       35.68      2.30 o 
   8  -3   9        9.00        7.30      1.90 o 
   9  -3   9       24.16       26.69      2.50 o 
 -12  -2   9        0.57        1.90      2.00 o 
 -11  -2   9        1.16        0.70      1.80 o 
 -10  -2   9        0.60       -0.10      1.60 o 
  -9  -2   9        0.20        1.10      1.50 o 
  -8  -2   9        2.54        1.10      1.50 o 
  -7  -2   9       64.69       60.87      2.30 o 
  -6  -2   9        1.15        1.20      1.20 o 
  -5  -2   9        0.99        1.70      1.20 o 
  -4  -2   9       15.97       11.09      1.50 o 
  -3  -2   9       50.85       52.77      1.80 o 
  -2  -2   9        0.16        1.80      1.10 o 
  -1  -2   9      113.16      112.44      3.40 o 
   0  -2   9        1.45        1.75      1.05 o 
   1  -2   9        0.19       -0.80      1.10 o 
   2  -2   9        0.25       -1.20      1.20 o 
   3  -2   9      373.37      348.51      9.00 o 
   4  -2   9       74.93       72.56      2.30 o 
   5  -2   9       16.09       12.89      1.70 o 
   6  -2   9       11.46       10.49      1.80 o 
   7  -2   9       13.48       15.99      2.10 o 
   8  -2   9        6.64       10.89      2.00 o 
   9  -2   9       12.92       14.79      2.40 o 
 -12  -1   9        0.04        1.90      1.90 o 
 -11  -1   9        1.30        1.50      1.80 o 
 -10  -1   9        0.01        1.90      1.60 o 
  -9  -1   9        0.27        4.40      1.50 o 
  -8  -1   9        0.02       -1.40      1.40 o 
  -7  -1   9       65.68       56.47      2.20 o 
  -6  -1   9       19.37       20.69      1.60 o 
  -5  -1   9        0.94        0.80      1.20 o 
  -4  -1   9       10.52       14.49      1.40 o 
  -3  -1   9      235.64      222.18      6.90 o 
  -2  -1   9        0.01        0.30      1.20 o 
  -1  -1   9        0.01       -0.50      1.10 o 
   0  -1   9        1.75        2.87      0.81 o 
   1  -1   9        4.33        5.90      1.20 o 
   2  -1   9       37.08       24.89      1.50 o 
   3  -1   9       41.37       35.78      1.90 o 
   4  -1   9       75.20       64.67      2.40 o 
   5  -1   9       46.79       51.07      2.30 o 
   6  -1   9        3.97        4.60      1.70 o 
   7  -1   9       19.77       23.99      2.10 o 
   8  -1   9        0.71        2.10      2.00 o 
 -12   0   9        1.23        0.20      2.00 o 
 -11   0   9        0.79        4.00      1.60 o 
 -10   0   9        3.88        6.10      1.70 o 
  -9   0   9        8.93       11.89      1.60 o 
  -8   0   9       25.00       25.59      1.90 o 
  -7   0   9        0.76        0.00      1.30 o 
  -6   0   9       16.94       13.89      1.40 o 
  -5   0   9        0.01       -1.30      1.30 o 
  -4   0   9        3.07        2.00      1.20 o 
  -3   0   9       20.86       21.69      1.60 o 
  -2   0   9       61.80       58.37      2.00 o 
  -1   0   9        7.15        5.40      1.40 o 
   0   0   9       28.77       31.25      1.13 o 
   1   0   9        0.48       -0.50      1.10 o 
   2   0   9        0.16        1.40      1.20 o 
   3   0   9        6.60        4.80      1.60 o 
   4   0   9       11.37       10.29      1.60 o 
   5   0   9        0.56       -1.70      1.70 o 
   6   0   9        0.16        1.20      1.70 o 
   7   0   9       12.30       16.99      2.20 o 
 -13   1   9        0.02        1.20      2.00 o 
 -12   1   9        9.01        8.00      2.20 o 
 -11   1   9        0.14       -0.10      1.70 o 
 -10   1   9        3.88        4.00      1.70 o 
  -9   1   9        0.73        1.80      1.40 o 
  -8   1   9       92.18       93.25      3.10 o 
  -7   1   9       24.74       22.89      1.60 o 
  -6   1   9       14.99       10.19      1.50 o 
  -5   1   9      313.73      306.33      8.70 o 
  -4   1   9       17.56       20.29      1.50 o 
  -3   1   9      122.47      107.94      3.10 o 
  -2   1   9      223.74      207.29      6.30 o 
  -1   1   9        0.82        0.20      1.20 o 
   0   1   9       39.89       37.37      1.27 o 
   1   1   9       43.05       42.48      1.90 o 
   2   1   9       40.50       36.88      1.90 o 
   3   1   9        8.20       -2.20      2.20 o 
   4   1   9        8.65        9.49      1.70 o 
   5   1   9        5.30        9.20      1.70 o 
   6   1   9        1.11        1.80      1.80 o 
   7   1   9        0.07       -2.20      2.20 o 
 -13   2   9        0.28       -0.90      2.10 o 
 -12   2   9        0.00        1.30      1.80 o 
 -11   2   9        6.94        8.60      1.90 o 
 -10   2   9        0.95        3.70      1.50 o 
  -9   2   9       53.07       56.07      2.50 o 
  -8   2   9        0.03       -1.10      1.40 o 
  -7   2   9       54.96       52.87      2.10 o 
  -6   2   9       26.73       22.89      1.50 o 
  -5   2   9        0.29       -0.40      1.20 o 
  -4   2   9      107.88      102.44      3.30 o 
  -3   2   9      238.02      223.78      6.70 o 
  -2   2   9      604.87      592.88     13.39 o 
  -1   2   9        0.78        1.80      1.30 o 
   0   2   9       36.38       38.00      1.31 o 
   1   2   9        0.09       -0.30      1.30 o 
   2   2   9        9.65       10.09      1.60 o 
   3   2   9        1.04       -1.60      1.60 o 
   4   2   9       13.12       11.29      1.90 o 
   5   2   9        0.21        3.30      1.60 o 
   6   2   9        4.93        8.70      2.00 o 
 -13   3   9        1.97        3.70      2.10 o 
 -12   3   9        0.04       -1.60      1.80 o 
 -11   3   9        0.07       -1.80      1.80 o 
 -10   3   9        6.85        6.80      1.70 o 
  -9   3   9        5.00        7.90      1.60 o 
  -8   3   9        0.05        1.30      1.40 o 
  -7   3   9        0.22       -0.40      1.30 o 
  -6   3   9        6.91        5.20      1.40 o 
  -5   3   9        0.56        1.00      1.20 o 
  -4   3   9       16.98       12.79      1.60 o 
  -3   3   9        6.20        6.90      1.50 o 
  -2   3   9       12.70       14.99      1.60 o 
  -1   3   9        1.14       -0.60      1.30 o 
   0   3   9        2.56        2.16      2.55 o 
   1   3   9        0.02       -1.90      1.90 o 
   2   3   9        0.32        1.20      1.60 o 
   3   3   9        0.98       -1.10      1.60 o 
   4   3   9        7.23        9.20      1.90 o 
   5   3   9        4.30       -0.60      2.20 o 
 -13   4   9        0.21        4.10      2.00 o 
 -12   4   9        2.04       -0.20      2.00 o 
 -11   4   9        0.15        1.90      1.70 o 
 -10   4   9        0.67       -1.00      1.60 o 
  -9   4   9        4.37       13.19      1.70 o 
  -8   4   9       62.42       70.16      2.50 o 
  -7   4   9       35.74       32.08      1.80 o 
  -6   4   9        0.79       -1.10      1.40 o 
  -5   4   9        2.72        3.50      1.30 o 
  -4   4   9       62.58       60.57      2.20 o 
  -3   4   9        2.46        1.90      1.40 o 
  -2   4   9       19.47       16.69      1.70 o 
  -1   4   9        6.09        5.30      1.50 o 
   0   4   9        0.63        0.54      1.10 o 
   1   4   9        9.37        8.20      1.70 o 
   2   4   9        2.83        6.00      1.70 o 
   3   4   9        0.03        2.50      1.60 o 
   4   4   9        1.24        3.90      2.20 o 
 -13   5   9        0.55       -1.10      2.10 o 
 -12   5   9       15.22       20.29      2.30 o 
 -11   5   9        5.84        5.20      2.00 o 
 -10   5   9        2.39        4.30      1.60 o 
  -9   5   9        8.92       11.39      1.70 o 
  -8   5   9        2.40        2.60      1.70 o 
  -7   5   9        7.02        8.90      1.60 o 
  -6   5   9        1.05       -1.50      1.50 o 
  -5   5   9        4.12        3.30      1.40 o 
  -4   5   9        0.01       -1.80      1.80 o 
  -3   5   9       20.44       21.69      2.00 o 
  -2   5   9       44.63       47.87      2.30 o 
  -1   5   9        0.05        0.80      1.50 o 
   0   5   9        0.39       -0.37      1.09 o 
   1   5   9        1.00        0.20      1.60 o 
   2   5   9        0.28        1.60      1.80 o 
   3   5   9        2.71        5.80      2.00 o 
 -13   6   9        0.04       -1.20      2.10 o 
 -12   6   9        3.76        7.10      2.00 o 
 -11   6   9        4.35        5.00      1.90 o 
 -10   6   9        0.02       -0.20      1.70 o 
  -9   6   9        0.54       -1.30      1.60 o 
  -8   6   9       10.40       10.49      1.80 o 
  -7   6   9       42.04       39.18      2.30 o 
  -6   6   9       13.72       13.29      1.80 o 
  -5   6   9        0.04        1.80      1.50 o 
  -4   6   9        0.00        1.90      1.50 o 
  -3   6   9        3.93        3.30      1.60 o 
  -2   6   9        1.16        1.50      1.70 o 
  -1   6   9        1.40        4.10      1.60 o 
   0   6   9        0.83        1.20      1.20 o 
   1   6   9        4.76        5.30      2.00 o 
   2   6   9        0.12       -0.90      2.00 o 
 -12   7   9        0.57       -2.10      2.10 o 
 -11   7   9       19.35       20.49      2.30 o 
 -10   7   9        0.16       -0.10      1.70 o 
  -9   7   9        0.38        8.00      1.80 o 
  -8   7   9        0.47       -1.30      1.70 o 
  -7   7   9       17.71       19.89      2.10 o 
  -6   7   9        0.00       -0.70      1.60 o 
  -5   7   9        0.14        2.60      1.60 o 
  -4   7   9        1.79        5.10      1.60 o 
  -3   7   9        0.43       -1.80      1.80 o 
  -2   7   9        5.51        2.10      1.90 o 
  -1   7   9        8.70       17.19      2.00 o 
   0   7   9        0.21       -0.96      2.30 o 
 -12   8   9        0.39        1.80      2.20 o 
 -11   8   9       10.95       13.09      2.30 o 
 -10   8   9        2.27        1.00      2.00 o 
  -9   8   9        4.73        8.70      1.90 o 
  -8   8   9        0.40        1.10      1.70 o 
  -7   8   9        9.97       13.79      2.10 o 
  -6   8   9        0.93        9.79      2.00 o 
  -5   8   9        0.13       -1.70      1.80 o 
  -4   8   9        0.03        4.10      1.60 o 
  -3   8   9        0.53       -1.90      1.90 o 
  -2   8   9        0.00        2.20      1.90 o 
 -10   9   9       20.57       26.09      2.60 o 
  -9   9   9        0.02       -2.20      2.20 o 
  -8   9   9        0.73       -2.00      2.00 o 
  -7   9   9        0.75        1.30      2.00 o 
  -6   9   9       37.20       36.88      3.00 o 
  -5   9   9        3.40        3.90      2.10 o 
  -4   9   9        1.11        0.00      2.00 o 
   2 -15  10        4.39        6.90      2.20 o 
   3 -15  10        3.30        2.80      2.10 o 
   4 -15  10        3.65        2.80      2.20 o 
   5 -15  10        0.42        1.80      2.10 o 
   6 -15  10        1.44        1.70      2.00 o 
   7 -15  10        0.08       -0.30      2.10 o 
   0 -14  10        0.19       -0.44      3.00 o 
   1 -14  10        0.64        1.00      1.90 o 
   2 -14  10        0.16       -1.90      1.90 o 
   3 -14  10        6.09       -2.50      2.50 o 
   4 -14  10        1.12        0.50      1.70 o 
   5 -14  10        0.27       -1.80      1.90 o 
   6 -14  10        0.02        1.10      1.80 o 
   7 -14  10        0.41       -1.60      2.00 o 
   8 -14  10        1.36        3.50      2.00 o 
  -2 -13  10        0.31       -1.00      2.00 o 
  -1 -13  10        0.04        3.70      1.90 o 
   0 -13  10        1.03        2.09      1.20 o 
   1 -13  10        0.44        1.00      1.70 o 
   2 -13  10        5.14        4.60      1.80 o 
   3 -13  10        3.98        4.20      1.70 o 
   4 -13  10        2.50        2.60      1.60 o 
   5 -13  10        0.04        0.40      1.60 o 
   6 -13  10        1.12        3.90      1.60 o 
   7 -13  10        1.62       -0.10      1.90 o 
   8 -13  10       19.66       18.29      2.30 o 
   9 -13  10       14.00       14.59      2.40 o 
  -3 -12  10        0.93       -0.80      2.00 o 
  -2 -12  10        1.05        1.60      1.70 o 
  -1 -12  10        4.41        5.10      1.70 o 
   0 -12  10        1.37        4.15      1.12 o 
   1 -12  10        4.91        2.00      1.60 o 
   2 -12  10        0.73       -1.40      1.60 o 
   3 -12  10        6.03        6.80      1.60 o 
   4 -12  10        0.85       -0.80      1.60 o 
   5 -12  10        0.35        3.50      1.50 o 
   6 -12  10       21.15       26.79      2.20 o 
   7 -12  10       20.15       22.29      2.20 o 
   8 -12  10        2.53        8.70      1.70 o 
   9 -12  10        3.60        3.50      1.80 o 
  10 -12  10        0.30       -0.20      2.10 o 
  -5 -11  10        0.63        1.40      2.00 o 
  -4 -11  10        1.06       -0.40      2.00 o 
  -3 -11  10        0.06        3.10      1.90 o 
  -2 -11  10        4.08        5.60      1.80 o 
  -1 -11  10        0.12        0.30      1.60 o 
   0 -11  10        1.38        1.90      1.06 o 
   1 -11  10        0.07       -0.60      1.50 o 
   2 -11  10       32.56       32.98      2.20 o 
   3 -11  10        3.42        3.30      1.50 o 
   4 -11  10        0.06       -0.90      1.60 o 
   5 -11  10        4.99        7.40      1.60 o 
   6 -11  10        1.27       -1.40      1.70 o 
   7 -11  10        0.06       -0.30      1.60 o 
   8 -11  10        1.02       -2.00      2.00 o 
   9 -11  10        1.13        1.00      2.20 o 
  10 -11  10        0.29        0.30      2.00 o 
  -6 -10  10        0.54        4.40      2.00 o 
  -5 -10  10        0.01       -0.60      1.90 o 
  -4 -10  10       10.83       11.19      2.20 o 
  -3 -10  10        2.68        5.80      1.70 o 
  -2 -10  10        6.47       10.19      1.70 o 
  -1 -10  10        3.56        3.60      1.60 o 
   0 -10  10       97.33       85.88      1.98 o 
   1 -10  10        0.19       -1.10      1.40 o 
   2 -10  10        7.00        9.69      1.40 o 
   3 -10  10        2.12        5.90      1.40 o 
   4 -10  10      100.72       99.15      3.20 o 
   5 -10  10        2.48       -1.10      1.60 o 
   6 -10  10        2.70        1.50      1.60 o 
   7 -10  10        6.04        6.50      1.70 o 
   8 -10  10       11.79       11.49      2.00 o 
   9 -10  10        0.17       -1.90      1.90 o 
  10 -10  10        1.86        3.20      1.90 o 
  -7  -9  10        0.38       -1.70      2.10 o 
  -6  -9  10        4.50        6.80      1.90 o 
  -5  -9  10        0.01        1.20      1.80 o 
  -4  -9  10       19.47       23.49      2.20 o 
  -3  -9  10        2.42        1.60      1.60 o 
  -2  -9  10       25.08       22.39      1.80 o 
  -1  -9  10        1.27        1.10      1.50 o 
   0  -9  10        3.27        3.60      1.05 o 
   1  -9  10       22.10       24.59      1.80 o 
   2  -9  10        1.05        2.10      1.30 o 
   3  -9  10      100.74       99.25      3.30 o 
   4  -9  10       17.87       20.79      1.80 o 
   5  -9  10        8.46        7.70      1.60 o 
   6  -9  10        8.48        6.40      1.70 o 
   7  -9  10       19.32       19.89      2.00 o 
   8  -9  10       18.65       24.79      2.10 o 
   9  -9  10        3.49        4.90      1.70 o 
  10  -9  10        0.51        1.70      1.90 o 
  -8  -8  10        0.04        1.40      2.10 o 
  -7  -8  10        1.70       -0.90      2.00 o 
  -6  -8  10        0.99       -1.80      1.80 o 
  -5  -8  10        9.34        9.10      1.90 o 
  -4  -8  10        9.48        7.20      1.70 o 
  -3  -8  10        0.66        0.90      1.40 o 
  -2  -8  10        1.56        1.80      1.40 o 
  -1  -8  10       30.80       31.48      1.80 o 
   0  -8  10        0.60       -1.04      2.65 o 
   1  -8  10       20.15       19.69      1.60 o 
   2  -8  10        9.21        8.40      1.40 o 
   3  -8  10       86.79       72.86      2.30 o 
   4  -8  10        6.63        5.30      1.50 o 
   5  -8  10       57.81       61.67      2.30 o 
   6  -8  10       85.10       85.65      2.80 o 
   7  -8  10       36.58       41.98      2.40 o 
   8  -8  10        8.18        8.70      1.80 o 
   9  -8  10        0.59       -0.50      1.80 o 
  10  -8  10        1.57        6.20      2.10 o 
  -9  -7  10        0.95        2.80      2.10 o 
  -8  -7  10        0.01       -2.20      2.20 o 
  -7  -7  10       17.47       21.89      2.20 o 
  -6  -7  10        0.78       -1.40      1.70 o 
  -5  -7  10        4.01        4.50      1.60 o 
  -4  -7  10        0.00        0.60      1.40 o 
  -3  -7  10       20.76       15.99      1.70 o 
  -2  -7  10        8.91        7.70      1.40 o 
  -1  -7  10       26.20       25.19      1.60 o 
   0  -7  10        6.50        7.03      0.99 o 
   1  -7  10       12.91       25.79      1.70 o 
   2  -7  10        9.74        7.30      1.40 o 
   3  -7  10       65.36       64.96      2.20 o 
   4  -7  10       21.71       18.59      1.60 o 
   5  -7  10        2.61        3.40      1.40 o 
   6  -7  10        0.02        0.70      1.50 o 
   7  -7  10       30.97       29.28      2.10 o 
   8  -7  10        0.13        0.30      1.70 o 
   9  -7  10        3.19        5.20      1.80 o 
  10  -7  10        0.92       -1.20      1.90 o 
  -9  -6  10       12.24       18.19      2.40 o 
  -8  -6  10        0.00       -1.90      1.90 o 
  -7  -6  10       16.06       11.29      2.00 o 
  -6  -6  10        1.62        4.60      1.50 o 
  -5  -6  10        1.75        0.70      1.40 o 
  -4  -6  10       26.19       20.39      1.60 o 
  -3  -6  10       24.13       27.39      1.60 o 
  -2  -6  10       26.08       25.79      1.70 o 
  -1  -6  10       33.50       31.98      1.70 o 
   0  -6  10      148.61      133.18      2.97 o 
   1  -6  10      260.38      240.37      7.70 o 
   2  -6  10        3.91        4.60      1.30 o 
   3  -6  10        1.43        0.30      1.30 o 
   4  -6  10       72.20       71.06      2.30 o 
   5  -6  10        1.25        0.90      1.30 o 
   6  -6  10       11.01        9.89      1.60 o 
   7  -6  10        1.04        0.20      1.40 o 
   8  -6  10        0.85        6.80      1.50 o 
   9  -6  10        3.35        8.10      2.00 o 
  10  -6  10        0.06       -0.90      2.10 o 
 -10  -5  10        3.97        5.60      2.10 o 
  -9  -5  10       14.50       20.59      2.10 o 
  -8  -5  10        3.34        2.30      1.80 o 
  -7  -5  10       16.41        8.50      2.00 o 
  -6  -5  10        7.85        6.50      1.50 o 
  -5  -5  10        5.78        6.90      1.50 o 
  -4  -5  10        1.22       -1.40      1.40 o 
  -3  -5  10        3.47        2.40      1.20 o 
  -2  -5  10        1.23        2.20      1.20 o 
  -1  -5  10        0.82        1.20      1.20 o 
   0  -5  10      180.84      179.23      3.95 o 
   1  -5  10       90.92       98.55      2.90 o 
   2  -5  10       15.78       15.09      1.50 o 
   3  -5  10        0.94        0.90      1.20 o 
   4  -5  10        0.28        0.00      1.20 o 
   5  -5  10        3.50        2.20      1.40 o 
   6  -5  10       13.40       13.49      1.80 o 
   7  -5  10        1.11        1.00      1.60 o 
   8  -5  10        2.53        0.60      1.80 o 
   9  -5  10        4.29        7.20      1.90 o 
 -11  -4  10        0.14        5.20      2.10 o 
 -10  -4  10        5.20        5.30      2.00 o 
  -9  -4  10        0.35       -1.50      1.70 o 
  -8  -4  10        1.59        2.10      1.70 o 
  -7  -4  10        4.04        6.20      1.50 o 
  -6  -4  10       30.63       32.38      1.90 o 
  -5  -4  10      102.68       95.55      2.80 o 
  -4  -4  10       56.52       55.87      2.10 o 
  -3  -4  10        1.89        1.20      1.20 o 
  -2  -4  10      438.50      421.07     10.89 o 
  -1  -4  10      107.22      104.74      3.00 o 
   0  -4  10       22.33       20.17      1.02 o 
   1  -4  10       17.78       16.59      1.50 o 
   2  -4  10       32.65       35.48      1.70 o 
   3  -4  10       14.05       10.49      1.40 o 
   4  -4  10       35.21       27.39      1.80 o 
   5  -4  10       16.38       16.69      1.70 o 
   6  -4  10       29.86       32.68      2.10 o 
   7  -4  10       16.79       18.19      2.00 o 
   8  -4  10       10.96       17.69      2.20 o 
   9  -4  10        0.00       -0.80      2.00 o 
 -11  -3  10        0.02       -2.10      2.10 o 
 -10  -3  10        0.03        1.30      1.80 o 
  -9  -3  10       12.23       10.09      1.90 o 
  -8  -3  10        4.90        4.70      1.60 o 
  -7  -3  10       17.04       13.79      1.70 o 
  -6  -3  10       34.87       31.58      1.90 o 
  -5  -3  10        0.10        1.30      1.20 o 
  -4  -3  10        0.36        1.20      1.10 o 
  -3  -3  10        0.38        0.70      1.30 o 
  -2  -3  10       87.80       89.95      2.70 o 
  -1  -3  10      129.55      135.13      4.40 o 
   0  -3  10        1.88        1.38      0.81 o 
   1  -3  10        7.99        7.80      1.30 o 
   2  -3  10       60.10       52.77      2.30 o 
   3  -3  10        0.80        1.00      1.40 o 
   4  -3  10        1.12       -1.60      1.60 o 
   5  -3  10        0.00        2.80      1.50 o 
   6  -3  10        1.26        2.20      1.50 o 
   7  -3  10       43.48       50.27      2.70 o 
   8  -3  10        0.01        2.30      1.70 o 
 -11  -2  10        1.89        1.60      1.90 o 
 -10  -2  10        0.00       -1.80      1.80 o 
  -9  -2  10        0.61        2.20      1.60 o 
  -8  -2  10        3.81        4.50      1.60 o 
  -7  -2  10       16.82       16.79      1.70 o 
  -6  -2  10       99.37       90.05      2.70 o 
  -5  -2  10       67.40       69.26      2.20 o 
  -4  -2  10        1.89        1.60      1.20 o 
  -3  -2  10      162.10      154.02      4.60 o 
  -2  -2  10      407.61      389.09     10.59 o 
  -1  -2  10       29.02       23.69      1.70 o 
   0  -2  10        1.23        0.85      0.85 o 
   1  -2  10       63.38       57.77      2.00 o 
   2  -2  10        2.61        1.50      1.30 o 
   3  -2  10       23.97       22.79      1.70 o 
   4  -2  10       31.96       35.58      2.00 o 
   5  -2  10        2.06        3.90      1.50 o 
   6  -2  10        5.48        8.30      1.80 o 
   7  -2  10       18.87       24.59      2.10 o 
   8  -2  10        4.37        3.20      2.00 o 
 -12  -1  10        1.17        4.40      1.90 o 
 -11  -1  10        1.13        0.60      1.90 o 
 -10  -1  10        2.12        1.90      1.70 o 
  -9  -1  10        0.43       -1.90      1.90 o 
  -8  -1  10       23.90       23.19      1.80 o 
  -7  -1  10       20.35       21.29      1.70 o 
  -6  -1  10        7.88       11.79      1.50 o 
  -5  -1  10       59.16       54.17      2.10 o 
  -4  -1  10       54.69       55.87      2.10 o 
  -3  -1  10      555.76      564.40     12.99 o 
  -2  -1  10      276.47      265.46      7.80 o 
  -1  -1  10      148.54      148.42      4.70 o 
   0  -1  10        6.27        8.55      0.92 o 
   1  -1  10       60.83       49.97      2.00 o 
   2  -1  10        0.11        1.60      1.20 o 
   3  -1  10       41.19       41.98      2.10 o 
   4  -1  10       21.43       21.29      2.00 o 
   5  -1  10        5.12        5.50      1.50 o 
   6  -1  10       20.39       23.49      2.20 o 
   7  -1  10        0.65       -0.60      2.00 o 
 -12   0  10        0.60       -1.80      2.10 o 
 -11   0  10        0.45       -0.40      1.90 o 
 -10   0  10       13.39       13.99      1.90 o 
  -9   0  10        4.50        4.50      1.70 o 
  -8   0  10       48.16       49.27      2.20 o 
  -7   0  10       35.05       33.38      1.90 o 
  -6   0  10       27.60       25.49      1.70 o 
  -5   0  10        3.05        4.50      1.30 o 
  -4   0  10       36.62       32.08      1.70 o 
  -3   0  10       66.45       67.16      2.20 o 
  -2   0  10       44.93       40.68      1.90 o 
  -1   0  10       59.79       56.17      2.00 o 
   0   0  10       82.93       74.91      1.63 o 
   1   0  10       21.81       17.99      1.80 o 
   2   0  10       11.66        9.49      1.60 o 
   3   0  10       80.86       78.96      2.70 o 
   4   0  10        8.35        9.59      1.70 o 
   5   0  10        1.67        3.60      1.80 o 
   6   0  10        2.56        6.30      2.00 o 
 -12   1  10       15.69       19.09      2.40 o 
 -11   1  10       16.11       23.29      2.20 o 
 -10   1  10       35.51       41.98      2.30 o 
  -9   1  10        6.75        7.10      1.70 o 
  -8   1  10       38.55       37.28      2.10 o 
  -7   1  10        7.60       13.39      1.60 o 
  -6   1  10       12.31       14.39      1.50 o 
  -5   1  10        3.30        2.80      1.40 o 
  -4   1  10        0.80        2.00      1.30 o 
  -3   1  10        3.97        0.30      1.40 o 
  -2   1  10        0.16       -1.40      1.40 o 
  -1   1  10        8.13        9.89      1.40 o 
   0   1  10        3.49        2.05      1.75 o 
   1   1  10       70.89       67.76      2.40 o 
   2   1  10        5.37       10.29      1.60 o 
   3   1  10       23.16       23.59      2.00 o 
   4   1  10        9.32       10.99      2.30 o 
   5   1  10        7.73        7.20      1.90 o 
   6   1  10        3.27        4.60      1.90 o 
 -13   2  10       11.74        4.90      2.90 o 
 -12   2  10        1.32        0.70      1.80 o 
 -11   2  10       36.02       37.58      2.50 o 
 -10   2  10        0.32       -0.30      1.60 o 
  -9   2  10        3.48        4.20      1.60 o 
  -8   2  10        1.81        2.60      1.40 o 
  -7   2  10       19.51       15.99      1.80 o 
  -6   2  10       35.67       40.98      2.00 o 
  -5   2  10       30.57       29.18      1.80 o 
  -4   2  10       11.11       12.29      1.50 o 
  -3   2  10       37.57       39.58      1.90 o 
  -2   2  10       99.06       90.45      3.00 o 
  -1   2  10        1.87        1.10      1.40 o 
   0   2  10        0.80        0.20      1.20 o 
   1   2  10       24.18       21.39      1.90 o 
   2   2  10       17.54       22.39      1.90 o 
   3   2  10        1.11       -0.70      1.70 o 
   4   2  10        1.02        0.80      1.80 o 
   5   2  10        3.76        1.00      2.10 o 
 -13   3  10        7.11        6.90      2.30 o 
 -12   3  10        1.69        0.70      1.80 o 
 -11   3  10       31.60       33.58      2.50 o 
 -10   3  10        1.14        3.60      1.60 o 
  -9   3  10       15.40        9.00      2.00 o 
  -8   3  10       30.70       28.38      2.00 o 
  -7   3  10        4.79        9.29      1.60 o 
  -6   3  10        6.54        7.70      1.40 o 
  -5   3  10        0.03        1.10      1.40 o 
  -4   3  10        5.31        4.70      1.50 o 
  -3   3  10       46.44       46.67      2.10 o 
  -2   3  10       63.64       63.37      2.30 o 
  -1   3  10        0.30        2.60      1.40 o 
   0   3  10        0.39        5.30      2.60 o 
   1   3  10       18.64       19.49      2.20 o 
   2   3  10        0.40        6.00      1.60 o 
   3   3  10       11.26       13.79      2.00 o 
   4   3  10        8.94        9.99      2.30 o 
 -13   4  10        0.68       -0.60      2.20 o 
 -12   4  10        3.32       11.89      2.30 o 
 -11   4  10        7.63       12.59      2.00 o 
 -10   4  10       15.76       18.99      2.00 o 
  -9   4  10        3.21        3.40      1.60 o 
  -8   4  10        5.81        5.30      1.60 o 
  -7   4  10        3.64        3.70      1.60 o 
  -6   4  10        4.37        6.10      1.50 o 
  -5   4  10        0.34        0.90      1.50 o 
  -4   4  10       11.08        9.49      1.80 o 
  -3   4  10        5.35        4.40      1.70 o 
  -2   4  10       10.07       12.49      1.70 o 
  -1   4  10        1.31       -1.00      1.60 o 
   0   4  10        2.62        2.90      1.09 o 
   1   4  10        0.00       -1.70      1.70 o 
   2   4  10       10.50        9.59      2.00 o 
   3   4  10        6.16       10.19      2.20 o 
 -12   5  10       10.63       16.29      2.40 o 
 -11   5  10        0.04       -1.90      1.90 o 
 -10   5  10        0.01        6.70      2.30 o 
  -9   5  10        1.81       -2.90      2.90 o 
  -8   5  10       11.46       13.29      1.80 o 
  -7   5  10       16.24       18.19      1.90 o 
  -6   5  10        8.27       10.89      1.70 o 
  -5   5  10       27.40       25.79      2.10 o 
  -4   5  10        2.44        1.10      1.60 o 
  -3   5  10        3.79        5.90      1.50 o 
  -2   5  10        4.28        5.60      1.60 o 
  -1   5  10        1.17        1.60      1.60 o 
   0   5  10        0.33        0.90      1.16 o 
   1   5  10        7.84        6.10      2.10 o 
   2   5  10        0.66        3.80      2.00 o 
 -12   6  10        0.07        1.90      2.00 o 
 -11   6  10        0.71        3.80      1.90 o 
 -10   6  10        1.43        4.20      1.90 o 
  -9   6  10        3.36        2.30      1.80 o 
  -8   6  10        8.63       10.49      1.90 o 
  -7   6  10        2.54       10.69      1.80 o 
  -6   6  10       16.10       15.69      2.10 o 
  -5   6  10        0.89        1.10      1.70 o 
  -4   6  10        0.01       -1.30      1.60 o 
  -3   6  10        0.57       -1.80      1.80 o 
  -2   6  10        0.04       -1.60      1.70 o 
  -1   6  10        8.72        5.30      2.00 o 
   0   6  10        2.71        2.10      1.41 o 
 -11   7  10        6.35        7.30      2.60 o 
 -10   7  10        1.43        1.90      2.00 o 
  -9   7  10        7.11        5.70      1.90 o 
  -8   7  10       10.81       13.59      2.00 o 
  -7   7  10       21.63       26.59      2.40 o 
  -6   7  10      106.74      127.03      3.70 o 
  -5   7  10       15.01       20.39      2.00 o 
  -4   7  10        2.05       -2.20      2.20 o 
  -3   7  10        3.61        6.10      1.90 o 
  -2   7  10        0.15       -1.20      2.00 o 
  -1   7  10        1.75        3.20      2.00 o 
 -10   8  10       11.16       13.99      2.70 o 
  -9   8  10        0.62        3.10      1.90 o 
  -8   8  10        1.17        3.50      1.90 o 
  -7   8  10        0.81       -0.60      2.10 o 
  -6   8  10        4.57        5.80      2.20 o 
  -5   8  10        0.07        3.40      2.00 o 
  -4   8  10        0.52       -0.80      2.00 o 
   4 -15  11        5.91        3.60      2.20 o 
   5 -15  11        0.28        0.80      2.00 o 
   0 -14  11        0.28       -1.10      1.48 o 
   1 -14  11        0.13        0.40      1.90 o 
   2 -14  11        0.03        2.40      1.90 o 
   3 -14  11        0.81       -0.20      1.90 o 
   4 -14  11        1.64        6.70      2.10 o 
   5 -14  11        0.08        1.00      1.90 o 
   6 -14  11        0.50       -2.10      2.10 o 
   7 -14  11        3.34        4.70      2.10 o 
  -2 -13  11        0.01       -0.50      2.00 o 
  -1 -13  11        0.03        1.80      1.90 o 
   0 -13  11        1.76       -0.93      1.38 o 
   1 -13  11        0.01        0.20      1.70 o 
   2 -13  11        0.76       -1.90      1.90 o 
   3 -13  11       32.88       35.68      2.50 o 
   4 -13  11        0.00       -1.50      1.70 o 
   5 -13  11        1.88        4.20      1.80 o 
   6 -13  11        2.87        5.10      1.80 o 
   7 -13  11       18.74       21.39      2.50 o 
   8 -13  11        1.00        3.40      2.00 o 
  -3 -12  11        0.00        3.80      2.00 o 
  -2 -12  11        2.23        0.40      1.90 o 
  -1 -12  11        7.15       11.29      2.00 o 
   0 -12  11        9.45        8.95      1.85 o 
   1 -12  11        2.35        3.00      1.60 o 
   2 -12  11        1.01        1.30      1.70 o 
   3 -12  11       22.16       25.89      2.20 o 
   4 -12  11        4.19        4.70      1.80 o 
   5 -12  11        0.01       -1.70      1.70 o 
   6 -12  11       33.49       25.89      2.30 o 
   7 -12  11       22.80       28.68      2.40 o 
   8 -12  11        0.03        0.10      1.90 o 
   9 -12  11        1.10        2.40      2.00 o 
  -4 -11  11        4.61        4.50      2.20 o 
  -3 -11  11        7.65       11.49      2.00 o 
  -2 -11  11        0.10       -2.00      2.00 o 
  -1 -11  11        7.28        8.50      1.80 o 
   0 -11  11       29.08       21.88      4.45 o 
   1 -11  11        0.24       -0.10      1.50 o 
   2 -11  11        0.25        1.50      1.70 o 
   3 -11  11        2.04        2.40      1.60 o 
   4 -11  11        1.11        1.90      1.50 o 
   5 -11  11       12.92       13.29      1.90 o 
   6 -11  11        1.42       -0.10      1.70 o 
   7 -11  11       13.25       12.59      2.00 o 
   8 -11  11        2.65        3.70      1.90 o 
   9 -11  11        5.17        2.80      2.10 o 
  -6 -10  11        0.07        0.00      2.00 o 
  -5 -10  11        9.17        5.60      2.10 o 
  -4 -10  11       12.11       -3.00      3.00 o 
  -3 -10  11        1.40       -1.10      1.70 o 
  -2 -10  11        1.32        3.10      1.60 o 
  -1 -10  11       35.58       36.88      2.20 o 
   0 -10  11       14.67       17.57      2.85 o 
   1 -10  11        6.68        3.80      1.70 o 
   2 -10  11        1.69        3.60      1.40 o 
   3 -10  11        0.11        3.50      1.40 o 
   4 -10  11       16.49       13.19      1.80 o 
   5 -10  11        4.29        8.00      1.70 o 
   6 -10  11       23.65       20.79      2.00 o 
   7 -10  11       12.72       15.29      1.80 o 
   8 -10  11        2.90        1.80      2.00 o 
   9 -10  11        1.13        2.70      2.00 o 
  -7  -9  11        0.24        1.50      2.00 o 
  -6  -9  11        7.40        9.59      2.00 o 
  -5  -9  11       12.91        9.49      2.20 o 
  -4  -9  11       15.60       12.89      2.00 o 
  -3  -9  11        8.20       10.49      1.60 o 
  -2  -9  11        2.72        5.20      1.50 o 
  -1  -9  11        0.39       -0.20      1.50 o 
   0  -9  11        1.85        2.05      1.65 o 
   1  -9  11        0.84       -1.50      1.50 o 
   2  -9  11        0.00       -1.30      1.40 o 
   3  -9  11       10.56       13.09      1.60 o 
   4  -9  11        0.39       14.19      1.70 o 
   5  -9  11        0.52        3.40      1.40 o 
   6  -9  11        1.24        1.80      1.50 o 
   7  -9  11        1.75        0.80      1.70 o 
   8  -9  11       19.72       18.09      2.10 o 
   9  -9  11        2.64        0.10      2.10 o 
  -8  -8  11       10.36       13.99      2.40 o 
  -7  -8  11        0.01       -1.50      2.00 o 
  -6  -8  11       14.43       13.99      2.20 o 
  -5  -8  11        1.24       -1.60      1.70 o 
  -4  -8  11        5.41        4.80      1.70 o 
  -3  -8  11        2.30        0.00      1.60 o 
  -2  -8  11       97.22       92.85      2.70 o 
  -1  -8  11        0.50       -1.20      1.40 o 
   0  -8  11       19.73       19.49      1.16 o 
   1  -8  11       38.00       39.48      2.00 o 
   2  -8  11       38.74       35.78      2.00 o 
   3  -8  11       70.67       69.26      2.40 o 
   4  -8  11        0.66        0.60      1.40 o 
   5  -8  11        2.40        0.60      1.50 o 
   6  -8  11       48.18       40.88      2.30 o 
   7  -8  11        0.03        1.10      1.60 o 
   8  -8  11        0.03        1.10      1.70 o 
   9  -8  11        0.01       -1.90      1.90 o 
  -8  -7  11        5.92        6.60      2.20 o 
  -7  -7  11        0.75        5.00      1.80 o 
  -6  -7  11       21.26       20.99      2.10 o 
  -5  -7  11        0.00       -1.10      1.70 o 
  -4  -7  11        3.08        4.70      1.60 o 
  -3  -7  11        0.01        0.60      1.30 o 
  -2  -7  11       41.43       38.88      2.10 o 
  -1  -7  11       18.56       22.09      1.60 o 
   0  -7  11        5.46        7.98      0.99 o 
   1  -7  11       16.74       16.59      1.60 o 
   2  -7  11      168.35      163.41      4.90 o 
   3  -7  11        1.68        1.50      1.40 o 
   4  -7  11        2.04        2.70      1.30 o 
   5  -7  11        2.35        3.70      1.40 o 
   6  -7  11        1.24       -1.60      1.60 o 
   7  -7  11        0.07       -0.20      1.70 o 
   8  -7  11        1.62        3.50      1.70 o 
   9  -7  11        0.25        2.20      2.00 o 
  -9  -6  11        0.07        1.90      2.10 o 
  -8  -6  11        7.07        6.40      2.00 o 
  -7  -6  11        0.48        2.10      1.70 o 
  -6  -6  11        7.69        5.60      1.60 o 
  -5  -6  11        1.94        4.00      1.60 o 
  -4  -6  11        7.22       10.59      1.50 o 
  -3  -6  11       13.37        9.79      1.60 o 
  -2  -6  11        0.07        2.10      1.30 o 
  -1  -6  11      109.53      111.44      3.40 o 
   0  -6  11       42.74       37.50      1.34 o 
   1  -6  11        0.02       -0.30      1.30 o 
   2  -6  11        0.39        0.90      1.20 o 
   3  -6  11        4.04        2.60      1.40 o 
   4  -6  11       13.52       12.09      1.50 o 
   5  -6  11        0.18        0.90      1.50 o 
   6  -6  11        8.68        9.99      1.70 o 
   7  -6  11       19.46       16.29      2.10 o 
   8  -6  11        0.04       -1.80      1.80 o 
   9  -6  11        0.81       -1.40      2.00 o 
 -10  -5  11        0.99        0.90      2.10 o 
  -9  -5  11        0.71        1.80      1.90 o 
  -8  -5  11        5.96        7.20      1.80 o 
  -7  -5  11        0.61       -1.10      1.60 o 
  -6  -5  11        0.87        9.49      1.70 o 
  -5  -5  11       39.41       31.48      2.20 o 
  -4  -5  11       13.06       14.99      1.60 o 
  -3  -5  11        0.00        1.30      1.20 o 
  -2  -5  11        3.71        3.80      1.40 o 
  -1  -5  11        4.02        2.90      1.40 o 
   0  -5  11       42.02       34.26      1.31 o 
   1  -5  11       14.66       17.89      1.50 o 
   2  -5  11        0.83        0.60      1.20 o 
   3  -5  11       14.19       10.59      1.50 o 
   4  -5  11       11.04       10.79      1.60 o 
   5  -5  11       16.85       20.39      1.80 o 
   6  -5  11       29.44       29.08      2.20 o 
   7  -5  11       13.26       10.69      2.10 o 
   8  -5  11        1.64        5.10      2.00 o 
 -10  -4  11        0.12       -2.00      2.00 o 
  -9  -4  11        0.70        2.90      1.80 o 
  -8  -4  11        1.67        1.80      1.90 o 
  -7  -4  11       35.98       36.48      2.20 o 
  -6  -4  11        1.82       -0.80      1.50 o 
  -5  -4  11        4.20        5.40      1.50 o 
  -4  -4  11        0.66        0.10      1.30 o 
  -3  -4  11        0.10        0.60      1.30 o 
  -2  -4  11        2.73        4.10      1.40 o 
  -1  -4  11       95.82       91.45      2.90 o 
   0  -4  11       50.50       52.41      1.50 o 
   1  -4  11       55.47       56.27      2.10 o 
   2  -4  11       12.17       11.79      1.50 o 
   3  -4  11      284.53      257.46      7.70 o 
   4  -4  11        0.65        0.50      1.40 o 
   5  -4  11        5.36       10.49      1.50 o 
   6  -4  11        0.64        0.50      1.60 o 
   7  -4  11       42.14       45.88      2.70 o 
   8  -4  11       13.65       10.29      2.50 o 
 -11  -3  11        0.44        2.00      2.00 o 
 -10  -3  11        0.00        2.60      1.70 o 
  -9  -3  11        0.49        0.80      1.70 o 
  -8  -3  11        3.62        4.30      1.70 o 
  -7  -3  11       10.92        9.99      1.80 o 
  -6  -3  11       10.65       14.29      1.70 o 
  -5  -3  11       15.35       15.79      1.50 o 
  -4  -3  11       36.31       36.68      1.80 o 
  -3  -3  11      258.11      259.56      8.20 o 
  -2  -3  11       57.60       55.17      2.20 o 
  -1  -3  11        0.44        1.10      1.20 o 
   0  -3  11        0.20       -0.70      0.85 o 
   1  -3  11       36.24       34.48      1.80 o 
   2  -3  11       50.85       41.08      2.00 o 
   3  -3  11       10.21       12.89      1.60 o 
   4  -3  11       17.78       14.79      2.20 o 
   5  -3  11       16.19       17.39      1.90 o 
   6  -3  11        0.01        2.30      1.70 o 
   7  -3  11       19.78       26.19      2.40 o 
 -11  -2  11        0.09        5.80      2.30 o 
 -10  -2  11        6.54        9.49      2.00 o 
  -9  -2  11        1.18        0.80      1.70 o 
  -8  -2  11       64.21       62.87      2.70 o 
  -7  -2  11        0.05        1.50      1.50 o 
  -6  -2  11        2.97        0.00      1.40 o 
  -5  -2  11        0.43        0.00      1.30 o 
  -4  -2  11       70.91       73.46      2.40 o 
  -3  -2  11        3.23        2.40      1.50 o 
  -2  -2  11       36.20       42.08      2.00 o 
  -1  -2  11       62.27       61.47      2.10 o 
   0  -2  11       17.68       22.62      1.13 o 
   1  -2  11       58.21       44.18      2.00 o 
   2  -2  11       16.45       16.49      1.60 o 
   3  -2  11       53.45       48.17      2.30 o 
   4  -2  11        3.34        0.40      1.60 o 
   5  -2  11        6.17        9.20      1.80 o 
   6  -2  11        0.76       -1.50      1.90 o 
   7  -2  11        1.12       -0.50      2.10 o 
 -11  -1  11        5.60        3.60      2.20 o 
 -10  -1  11        7.41        8.60      2.00 o 
  -9  -1  11        9.09        6.50      2.00 o 
  -8  -1  11       23.07       26.79      2.10 o 
  -7  -1  11        5.79        5.00      1.60 o 
  -6  -1  11       11.75       12.89      1.60 o 
  -5  -1  11       24.22       23.59      1.80 o 
  -4  -1  11       86.32       87.05      2.50 o 
  -3  -1  11       65.04       66.46      2.30 o 
  -2  -1  11       37.09       32.58      1.80 o 
  -1  -1  11       13.04       14.29      1.50 o 
   0  -1  11       33.43       34.41      1.31 o 
   1  -1  11       11.15        6.10      1.50 o 
   2  -1  11        4.86        6.80      1.50 o 
   3  -1  11        1.36        0.40      1.60 o 
   4  -1  11        5.76        9.39      1.70 o 
   5  -1  11        6.38        3.70      1.90 o 
   6  -1  11        0.00        1.40      2.00 o 
 -12   0  11        0.14        4.50      2.10 o 
 -11   0  11        0.28        1.00      1.90 o 
 -10   0  11        0.13       -1.30      1.80 o 
  -9   0  11        0.47       -1.40      1.70 o 
  -8   0  11       14.29       10.79      1.90 o 
  -7   0  11       69.14       67.46      2.50 o 
  -6   0  11       44.80       37.68      2.00 o 
  -5   0  11       36.70       34.68      1.90 o 
  -4   0  11        1.71       -0.70      1.30 o 
  -3   0  11       17.93       21.49      1.70 o 
  -2   0  11       73.34       72.36      2.50 o 
  -1   0  11       23.99       25.09      1.80 o 
   0   0  11       16.07       12.57      1.16 o 
   1   0  11       14.08       12.69      1.70 o 
   2   0  11       14.19        8.70      1.80 o 
   3   0  11        0.00        7.80      1.70 o 
   4   0  11       20.70       25.19      2.20 o 
   5   0  11        1.00        6.30      1.70 o 
 -12   1  11        4.05        4.30      2.20 o 
 -11   1  11        0.14       -0.80      2.00 o 
 -10   1  11        1.83        0.50      1.90 o 
  -9   1  11        7.63        8.80      1.80 o 
  -8   1  11        4.23        3.80      1.60 o 
  -7   1  11        2.00        3.40      1.50 o 
  -6   1  11       10.74       13.49      1.70 o 
  -5   1  11        4.11        2.90      1.50 o 
  -4   1  11       82.47       82.76      2.80 o 
  -3   1  11        0.39        2.10      1.40 o 
  -2   1  11       12.50       15.09      1.60 o 
  -1   1  11       55.94       53.27      2.20 o 
   0   1  11       11.16        9.50      2.20 o 
   1   1  11       20.58       19.59      1.90 o 
   2   1  11        0.01        2.10      1.60 o 
   3   1  11        0.10       -0.40      1.70 o 
   4   1  11       10.35       12.19      2.10 o 
   5   1  11        0.91       -2.20      2.20 o 
 -12   2  11        0.11        0.30      2.10 o 
 -11   2  11        0.00       -1.90      1.90 o 
 -10   2  11        0.33       -1.90      1.90 o 
  -9   2  11        2.15        1.00      1.70 o 
  -8   2  11       14.33       14.89      1.90 o 
  -7   2  11        6.20        4.00      1.70 o 
  -6   2  11        3.10        1.00      1.50 o 
  -5   2  11        2.34        2.70      1.40 o 
  -4   2  11       21.13       13.69      2.10 o 
  -3   2  11       43.44       44.78      2.10 o 
  -2   2  11       12.77       14.19      1.90 o 
  -1   2  11       19.93       22.39      1.90 o 
   0   2  11        0.03       -1.75      2.95 o 
   1   2  11        2.95       -0.30      1.70 o 
   2   2  11        6.07        7.60      1.90 o 
   3   2  11        6.82       16.49      2.60 o 
   4   2  11        0.68       -1.70      2.10 o 
 -12   3  11        7.10       -2.70      2.70 o 
 -11   3  11        2.18        0.50      2.00 o 
 -10   3  11        4.04        5.30      1.90 o 
  -9   3  11       11.65       11.89      1.90 o 
  -8   3  11        4.58        8.00      1.70 o 
  -7   3  11        1.24        1.60      1.60 o 
  -6   3  11       40.32       41.38      2.30 o 
  -5   3  11        1.92        3.70      1.50 o 
  -4   3  11        0.00       -0.50      1.50 o 
  -3   3  11       19.91       18.89      2.00 o 
  -2   3  11        2.76        5.90      1.50 o 
  -1   3  11       11.93       12.39      1.90 o 
   0   3  11        0.02       -0.40      1.13 o 
   1   3  11       11.10        9.49      1.90 o 
   2   3  11        3.86       23.39      2.30 o 
   3   3  11        4.08        3.00      2.10 o 
 -12   4  11        1.47        0.50      2.20 o 
 -11   4  11        1.05        2.30      1.90 o 
 -10   4  11        0.28        1.80      1.80 o 
  -9   4  11        3.31        4.30      1.70 o 
  -8   4  11        0.10        0.00      1.60 o 
  -7   4  11        7.76        8.40      1.60 o 
  -6   4  11        8.85       12.39      1.80 o 
  -5   4  11       12.49       15.79      1.80 o 
  -4   4  11        0.67        9.10      1.70 o 
  -3   4  11       16.05       14.39      2.00 o 
  -2   4  11        0.33        2.50      1.60 o 
  -1   4  11        0.16        0.90      1.60 o 
   0   4  11        6.93        8.18      1.50 o 
   1   4  11        0.42        3.60      1.90 o 
   2   4  11        0.23       -2.00      2.00 o 
 -11   5  11        3.58        0.00      2.20 o 
 -10   5  11       16.65       14.09      2.40 o 
  -9   5  11        1.44        0.80      1.80 o 
  -8   5  11        0.09       -0.10      1.80 o 
  -7   5  11        2.57       -1.90      1.90 o 
  -6   5  11       12.93       15.19      2.00 o 
  -5   5  11        4.33        5.20      1.80 o 
  -4   5  11        1.15        1.30      1.70 o 
  -3   5  11        3.45        5.50      1.70 o 
  -2   5  11        0.36        1.60      1.70 o 
  -1   5  11       16.52       20.89      2.50 o 
   0   5  11        0.86        1.91      2.95 o 
 -11   6  11       22.06       30.58      2.80 o 
 -10   6  11        6.68        6.50      2.30 o 
  -9   6  11        0.60        6.00      1.90 o 
  -8   6  11        0.58        0.20      1.80 o 
  -7   6  11       14.01       17.39      2.20 o 
  -6   6  11        1.37       -2.10      2.20 o 
  -5   6  11        0.07        2.50      1.60 o 
  -4   6  11        0.18        2.30      1.70 o 
  -3   6  11        0.07       -0.40      1.70 o 
  -2   6  11        0.00        4.60      1.90 o 
  -1   6  11        8.10       10.39      2.00 o 
 -10   7  11       14.04       13.59      2.60 o 
  -9   7  11        0.45        1.80      2.00 o 
  -8   7  11        5.09        6.40      2.10 o 
  -7   7  11       10.63       17.29      2.30 o 
  -6   7  11       12.38       18.09      2.50 o 
  -5   7  11        3.76        5.40      2.10 o 
  -4   7  11        1.14        3.50      2.00 o 
   1 -14  12        0.90       -0.60      2.10 o 
   2 -14  12        1.11        2.20      2.00 o 
   3 -14  12        1.14       -1.30      2.00 o 
   4 -14  12        0.03        0.50      1.90 o 
   5 -14  12        4.36        5.60      2.10 o 
   6 -14  12        7.86       10.29      2.40 o 
  -1 -13  12        0.05        3.90      1.80 o 
   0 -13  12        9.66       13.68      1.63 o 
   1 -13  12        4.92        7.30      1.90 o 
   2 -13  12       11.16       11.89      2.10 o 
   3 -13  12        2.78        6.60      2.00 o 
   4 -13  12        0.77        5.00      1.70 o 
   5 -13  12        3.70        9.79      1.90 o 
   6 -13  12        0.07        1.10      2.00 o 
   7 -13  12        8.85        9.99      2.50 o 
  -3 -12  12        1.60        4.50      2.10 o 
  -2 -12  12        5.44        8.30      2.10 o 
  -1 -12  12        4.33       -1.40      2.20 o 
   0 -12  12        1.66        0.78      2.75 o 
   1 -12  12       12.33       15.59      2.20 o 
   2 -12  12        3.52        5.30      1.90 o 
   3 -12  12        0.21       -1.70      1.80 o 
   4 -12  12        2.73       -1.80      1.80 o 
   5 -12  12        3.86        6.80      1.80 o 
   6 -12  12        1.52        2.30      1.80 o 
   7 -12  12        3.11        4.10      2.00 o 
   8 -12  12       15.23       18.89      2.50 o 
  -4 -11  12        7.59        8.30      2.30 o 
  -3 -11  12        4.93        5.60      2.00 o 
  -2 -11  12        0.01        5.20      1.70 o 
  -1 -11  12        7.25        8.70      1.90 o 
   0 -11  12       16.07       17.62      3.15 o 
   1 -11  12        2.28        3.30      1.70 o 
   2 -11  12        8.61        6.70      1.90 o 
   3 -11  12        2.38        4.60      1.70 o 
   4 -11  12        6.81        7.80      1.80 o 
   5 -11  12        0.76        0.10      1.70 o 
   6 -11  12        0.18       -2.00      2.00 o 
   7 -11  12        0.05       -3.00      3.00 o 
   8 -11  12        7.21        8.20      2.00 o 
  -5 -10  12        3.99        8.30      2.20 o 
  -4 -10  12        7.37        2.20      2.10 o 
  -3 -10  12        2.22        5.80      1.70 o 
  -2 -10  12        0.53        2.10      1.60 o 
  -1 -10  12        1.94        3.20      1.60 o 
   0 -10  12        0.75        1.00      1.55 o 
   1 -10  12        0.29        7.20      1.70 o 
   2 -10  12        0.10        0.10      1.50 o 
   3 -10  12        3.66        4.40      1.50 o 
   4 -10  12        3.31        5.10      1.70 o 
   5 -10  12        8.37        6.50      1.70 o 
   6 -10  12        9.43       11.09      1.90 o 
   7 -10  12       30.00       36.98      2.60 o 
   8 -10  12        9.22       10.79      2.20 o 
  -6  -9  12        1.18        2.20      2.10 o 
  -5  -9  12        0.98       -2.10      2.10 o 
  -4  -9  12        5.03        8.70      1.90 o 
  -3  -9  12        4.48        4.50      1.80 o 
  -2  -9  12        2.69        3.00      1.50 o 
  -1  -9  12        7.28        5.80      1.70 o 
   0  -9  12        0.76        0.90      1.02 o 
   1  -9  12        0.87        0.30      1.50 o 
   2  -9  12       16.49       10.39      1.80 o 
   3  -9  12       19.30       19.09      1.90 o 
   4  -9  12        4.87        5.20      1.60 o 
   5  -9  12        3.62        4.70      1.80 o 
   6  -9  12       11.55       10.29      2.00 o 
   7  -9  12       24.20       28.38      2.50 o 
   8  -9  12        0.49        0.40      1.90 o 
  -7  -8  12        3.11        3.30      2.10 o 
  -6  -8  12        0.04       -1.90      1.90 o 
  -5  -8  12        6.25        8.20      2.00 o 
  -4  -8  12        1.26       -1.70      1.70 o 
  -3  -8  12        5.26        3.40      1.70 o 
  -2  -8  12        1.20        1.60      1.50 o 
  -1  -8  12        0.45        3.00      1.40 o 
   0  -8  12       11.60        8.61      1.20 o 
   1  -8  12       61.03       53.67      2.40 o 
   2  -8  12        3.44        5.90      1.60 o 
   3  -8  12        1.02        1.70      1.50 o 
   4  -8  12        5.76        2.40      1.90 o 
   5  -8  12        0.31       -0.70      1.60 o 
   6  -8  12       46.43       51.07      2.70 o 
   7  -8  12        0.08       -0.10      1.70 o 
   8  -8  12        0.20        1.80      1.90 o 
  -8  -7  12        0.76        3.80      2.10 o 
  -7  -7  12       13.53       16.69      2.10 o 
  -6  -7  12        0.34        0.30      1.70 o 
  -5  -7  12        0.57        3.60      1.60 o 
  -4  -7  12        1.20        2.20      1.50 o 
  -3  -7  12        5.39        4.50      1.70 o 
  -2  -7  12        0.93        0.80      1.40 o 
  -1  -7  12        0.99        1.30      1.50 o 
   0  -7  12       52.13       52.32      2.95 o 
   1  -7  12        1.74        2.20      1.30 o 
   2  -7  12       66.82       66.16      2.50 o 
   3  -7  12       34.87       33.98      2.00 o 
   4  -7  12        0.00        1.70      1.40 o 
   5  -7  12        0.84        1.50      1.60 o 
   6  -7  12       26.17       27.59      2.30 o 
   7  -7  12        0.11        0.80      1.70 o 
   8  -7  12        0.99       -2.10      2.10 o 
  -9  -6  12        0.08        2.70      2.00 o 
  -8  -6  12        0.03       -0.30      2.00 o 
  -7  -6  12        8.09        7.70      2.00 o 
  -6  -6  12        0.04       -1.30      1.60 o 
  -5  -6  12        7.79        5.70      1.70 o 
  -4  -6  12        0.09       -1.60      1.60 o 
  -3  -6  12        2.57        2.10      1.50 o 
  -2  -6  12       11.06       13.39      1.60 o 
  -1  -6  12       27.58       32.98      1.90 o 
   0  -6  12        6.08        8.63      1.09 o 
   1  -6  12        8.29        8.50      1.50 o 
   2  -6  12        0.19        2.00      1.30 o 
   3  -6  12        9.15        8.90      1.60 o 
   4  -6  12        8.54        7.00      2.20 o 
   5  -6  12        2.95        1.50      1.60 o 
   6  -6  12        0.22       -1.40      1.60 o 
   7  -6  12       17.28       17.59      2.30 o 
   8  -6  12        6.31       16.49      2.10 o 
  -9  -5  12        2.95        4.50      2.10 o 
  -8  -5  12       13.57       15.49      2.10 o 
  -7  -5  12        0.97        1.60      1.60 o 
  -6  -5  12        2.38        3.10      1.60 o 
  -5  -5  12        6.51        4.00      1.70 o 
  -4  -5  12        0.16       -1.40      1.50 o 
  -3  -5  12        0.19       -1.20      1.40 o 
  -2  -5  12        9.19        9.59      1.50 o 
  -1  -5  12        0.58       -1.40      1.40 o 
   0  -5  12        6.55        4.29      2.80 o 
   1  -5  12        2.63        5.10      1.40 o 
   2  -5  12        6.55        5.90      1.50 o 
   3  -5  12       13.78       13.59      1.80 o 
   4  -5  12        0.68       24.69      1.90 o 
   5  -5  12        6.92        6.50      1.60 o 
   6  -5  12        0.60        1.90      1.80 o 
   7  -5  12       12.09       15.19      2.50 o 
 -10  -4  12        0.03       -1.10      2.00 o 
  -9  -4  12        1.55        2.30      2.00 o 
  -8  -4  12        1.04        2.00      1.60 o 
  -7  -4  12        0.13        0.60      1.60 o 
  -6  -4  12       25.13       21.39      2.00 o 
  -5  -4  12        5.69        5.50      1.60 o 
  -4  -4  12       14.69       12.89      1.70 o 
  -3  -4  12        0.61        2.00      1.40 o 
  -2  -4  12      231.37      236.37      7.40 o 
  -1  -4  12        0.01        3.20      1.30 o 
   0  -4  12        0.50        0.20      1.70 o 
   1  -4  12       10.20       10.49      1.60 o 
   2  -4  12        0.48       -1.40      1.50 o 
   3  -4  12        0.36        0.90      1.40 o 
   4  -4  12        0.00       -1.70      1.70 o 
   5  -4  12        6.25        7.30      1.70 o 
   6  -4  12       11.39        8.60      2.10 o 
   7  -4  12       20.57       19.89      2.40 o 
 -10  -3  12        0.45       -1.20      1.90 o 
  -9  -3  12        0.46        1.10      1.80 o 
  -8  -3  12       19.15       18.29      2.10 o 
  -7  -3  12        1.42        4.70      1.60 o 
  -6  -3  12        5.03        5.30      1.50 o 
  -5  -3  12       15.60       18.59      1.70 o 
  -4  -3  12       39.55       22.19      2.40 o 
  -3  -3  12      171.22      169.51      5.00 o 
  -2  -3  12      111.03      113.64      3.60 o 
  -1  -3  12        9.11        7.30      1.50 o 
   0  -3  12        0.40        1.24      1.10 o 
   1  -3  12        0.03       -0.60      1.30 o 
   2  -3  12        1.84        1.00      1.50 o 
   3  -3  12        2.73        0.30      1.60 o 
   4  -3  12        0.19       -1.60      1.60 o 
   5  -3  12        0.00        0.70      1.70 o 
   6  -3  12        6.11        8.60      2.20 o 
 -11  -2  12        0.23       -2.10      2.10 o 
 -10  -2  12        3.57        3.90      1.90 o 
  -9  -2  12        5.41        7.00      1.70 o 
  -8  -2  12        7.92        6.40      1.90 o 
  -7  -2  12       48.80       47.17      2.40 o 
  -6  -2  12       11.00        9.29      1.80 o 
  -5  -2  12        0.24       -1.00      1.40 o 
  -4  -2  12       17.38       17.69      1.70 o 
  -3  -2  12        0.60        2.00      1.40 o 
  -2  -2  12       67.89       64.67      2.40 o 
  -1  -2  12       36.77       34.88      2.00 o 
   0  -2  12        0.80        0.85      1.40 o 
   1  -2  12        1.42       -1.30      1.50 o 
   2  -2  12        6.10        5.90      1.70 o 
   3  -2  12        9.01        7.40      1.80 o 
   4  -2  12        1.92       -2.50      2.50 o 
   5  -2  12        0.86        1.70      1.70 o 
   6  -2  12        1.37        5.80      2.00 o 
 -11  -1  12        3.80        4.20      2.20 o 
 -10  -1  12        2.31        4.90      1.90 o 
  -9  -1  12        6.31        4.40      1.90 o 
  -8  -1  12       51.28       49.47      2.60 o 
  -7  -1  12        0.06        1.00      1.60 o 
  -6  -1  12        0.23        1.30      1.50 o 
  -5  -1  12        0.01        1.60      1.40 o 
  -4  -1  12        0.14       -1.40      1.40 o 
  -3  -1  12        0.08        0.30      1.40 o 
  -2  -1  12        2.17        0.20      1.40 o 
  -1  -1  12        0.63       -1.40      1.40 o 
   0  -1  12        5.21        5.85      1.02 o 
   1  -1  12       11.84       10.49      1.60 o 
   2  -1  12        6.20        4.90      1.70 o 
   3  -1  12        1.15       -1.00      1.70 o 
   4  -1  12        7.15        9.49      1.90 o 
   5  -1  12        2.04        0.60      2.00 o 
 -11   0  12        6.85       10.29      2.10 o 
 -10   0  12        2.86        4.80      2.10 o 
  -9   0  12        4.16       22.09      2.10 o 
  -8   0  12        0.22        3.80      1.90 o 
  -7   0  12        4.73        3.60      1.60 o 
  -6   0  12       16.80       18.89      1.80 o 
  -5   0  12        5.12        0.80      1.60 o 
  -4   0  12        0.58       -2.10      2.10 o 
  -3   0  12       11.89       12.09      1.60 o 
  -2   0  12       37.17       33.78      2.10 o 
  -1   0  12        0.02       -1.40      1.50 o 
   0   0  12        3.55        1.77      1.09 o 
   1   0  12        1.56        3.70      1.60 o 
   2   0  12        0.21        0.10      1.60 o 
   3   0  12        5.03        7.00      1.80 o 
   4   0  12        1.94       -0.20      2.00 o 
 -11   1  12       20.14       27.69      2.60 o 
 -10   1  12        7.46        6.40      2.00 o 
  -9   1  12        2.66        4.60      1.70 o 
  -8   1  12        0.62        6.70      1.60 o 
  -7   1  12       16.80       16.89      2.00 o 
  -6   1  12       11.30       12.99      1.90 o 
  -5   1  12        6.19        8.70      1.70 o 
  -4   1  12        7.35        8.20      1.70 o 
  -3   1  12       13.37        9.89      1.80 o 
  -2   1  12       26.18       28.38      2.00 o 
  -1   1  12       17.10       11.79      1.80 o 
   0   1  12        2.42        1.95      1.16 o 
   1   1  12        3.71        6.00      1.70 o 
   2   1  12        0.31        1.40      1.80 o 
   3   1  12       26.98       31.08      2.60 o 
 -11   2  12       14.89       19.89      2.40 o 
 -10   2  12        8.67        8.80      2.10 o 
  -9   2  12        2.97        8.10      1.80 o 
  -8   2  12       11.35       12.79      1.90 o 
  -7   2  12        0.04        0.00      1.60 o 
  -6   2  12        0.08        1.10      1.50 o 
  -5   2  12        2.98        5.00      1.60 o 
  -4   2  12       10.56       11.69      1.80 o 
  -3   2  12        0.10        0.20      1.60 o 
  -2   2  12       32.52       37.58      2.40 o 
  -1   2  12       39.11       34.98      2.40 o 
   0   2  12        0.06        3.00      1.13 o 
   1   2  12        4.72        7.10      1.90 o 
   2   2  12        8.76       13.29      2.20 o 
 -11   3  12        2.46        4.90      2.10 o 
 -10   3  12        2.36        4.20      1.90 o 
  -9   3  12        0.00        0.80      1.80 o 
  -8   3  12        8.78        7.70      1.90 o 
  -7   3  12        2.47        3.10      1.80 o 
  -6   3  12       13.11       16.89      2.10 o 
  -5   3  12        0.43       -1.10      1.70 o 
  -4   3  12        4.35        2.10      1.80 o 
  -3   3  12        0.85       -1.00      1.70 o 
  -2   3  12        0.43       -1.20      1.70 o 
  -1   3  12        0.29        0.60      1.70 o 
   0   3  12        0.00        2.72      1.24 o 
   1   3  12        5.59        6.80      2.00 o 
 -11   4  12        8.52       11.09      2.40 o 
 -10   4  12        8.57       12.89      2.20 o 
  -9   4  12        1.16        2.80      1.80 o 
  -8   4  12        7.03        8.20      2.00 o 
  -7   4  12        1.17       -1.90      1.90 o 
  -6   4  12        2.20        7.70      2.00 o 
  -5   4  12        6.31        6.60      2.00 o 
  -4   4  12        7.03        7.40      1.80 o 
  -3   4  12        1.53        3.40      1.60 o 
  -2   4  12        0.37       -1.70      1.70 o 
  -1   4  12        2.87        1.50      2.00 o 
   0   4  12        0.50       -1.22      1.45 o 
 -10   5  12        9.12       17.79      2.50 o 
  -9   5  12        2.41        1.50      2.00 o 
  -8   5  12        5.65        4.80      2.00 o 
  -7   5  12       16.46       19.09      2.40 o 
  -6   5  12       47.10       51.37      2.90 o 
  -5   5  12        0.05        1.50      1.70 o 
  -4   5  12        0.33       -1.80      1.80 o 
  -3   5  12        0.08        2.50      1.90 o 
  -2   5  12        6.40        8.60      2.10 o 
  -9   6  12        1.04        1.40      2.20 o 
  -8   6  12        9.58       15.49      2.20 o 
  -7   6  12        7.42        6.60      2.30 o 
  -6   6  12        3.57        6.60      2.00 o 
  -5   6  12        1.96        0.00      1.90 o 
  -4   6  12        0.00        0.90      2.00 o 
   0 -13  13        3.16        2.68      1.52 o 
   1 -13  13        1.28        1.30      2.00 o 
   2 -13  13        1.67        0.10      2.20 o 
   3 -13  13        2.07        1.50      2.20 o 
   4 -13  13        2.06        1.30      2.00 o 
   5 -13  13        0.15        3.90      2.10 o 
   6 -13  13        0.02       -0.50      2.10 o 
  -2 -12  13       13.00       11.69      2.60 o 
  -1 -12  13        0.09       -2.10      2.10 o 
   0 -12  13        6.07        8.24      1.41 o 
   1 -12  13        1.52        2.40      1.80 o 
   2 -12  13        0.13       -1.80      1.80 o 
   3 -12  13        0.34        0.70      1.80 o 
   4 -12  13        0.64        2.50      1.70 o 
   5 -12  13        7.08        6.40      2.10 o 
   6 -12  13        0.18        0.30      2.00 o 
  -3 -11  13        0.49       -2.20      2.20 o 
  -2 -11  13        0.94        1.60      1.90 o 
  -1 -11  13        1.34        2.80      1.80 o 
   0 -11  13        1.23        4.50      2.60 o 
   1 -11  13        1.47        1.90      1.70 o 
   2 -11  13        0.16       -1.70      1.70 o 
   3 -11  13        4.71        6.40      1.80 o 
   4 -11  13        1.92        2.80      1.80 o 
   5 -11  13        0.50       -1.10      1.80 o 
   6 -11  13        0.09        2.70      2.00 o 
   7 -11  13        0.01       -2.00      2.00 o 
  -5 -10  13        1.26       -1.60      2.10 o 
  -4 -10  13        0.63       -2.10      2.10 o 
  -3 -10  13        9.20        7.20      2.20 o 
  -2 -10  13        3.56        2.40      1.70 o 
  -1 -10  13        0.39        0.40      1.80 o 
   0 -10  13        0.20        0.45      1.60 o 
   1 -10  13        0.91        5.90      1.60 o 
   2 -10  13        0.07       -1.60      1.70 o 
   3 -10  13        5.62        2.50      1.80 o 
   4 -10  13        0.56       -1.40      1.70 o 
   5 -10  13        1.12        1.90      1.70 o 
   6 -10  13       46.92       48.37      2.90 o 
   7 -10  13        1.34       -1.50      2.10 o 
  -6  -9  13        2.63        1.00      2.20 o 
  -5  -9  13        1.03        3.80      1.90 o 
  -4  -9  13        5.73       24.49      2.40 o 
  -3  -9  13        0.42       12.49      2.00 o 
  -2  -9  13        5.24        2.80      1.70 o 
  -1  -9  13        8.22       11.19      1.80 o 
   0  -9  13        1.26        1.85      1.13 o 
   1  -9  13        0.10       -0.60      1.60 o 
   2  -9  13       62.84       67.56      2.70 o 
   3  -9  13       12.47       14.49      1.80 o 
   4  -9  13        0.08       -1.70      1.70 o 
   5  -9  13        5.64        6.90      1.80 o 
   6  -9  13        0.02        1.80      1.80 o 
   7  -9  13        1.65        2.20      2.00 o 
  -7  -8  13        6.72        6.40      2.30 o 
  -6  -8  13        1.58       -2.10      2.10 o 
  -5  -8  13        2.09        4.70      1.80 o 
  -4  -8  13        2.80       -1.20      1.80 o 
  -3  -8  13        3.19        3.60      1.60 o 
  -2  -8  13        0.58       -1.60      1.60 o 
  -1  -8  13        0.40        1.30      1.60 o 
   0  -8  13        3.55        5.71      1.13 o 
   1  -8  13       76.34       75.26      2.90 o 
   2  -8  13        1.65        2.00      1.60 o 
   3  -8  13        0.91        6.20      1.50 o 
   4  -8  13        3.07        5.00      2.10 o 
   5  -8  13       26.81       29.98      2.30 o 
   6  -8  13        1.11       -2.00      2.00 o 
   7  -8  13        8.00        4.40      2.20 o 
  -7  -7  13        1.03        0.80      2.10 o 
  -6  -7  13        7.60        9.29      2.10 o 
  -5  -7  13       12.22       10.19      2.10 o 
  -4  -7  13        2.39        4.40      1.80 o 
  -3  -7  13       11.54       12.09      1.80 o 
  -2  -7  13       20.99       21.49      2.00 o 
  -1  -7  13       14.56       13.79      1.90 o 
   0  -7  13       49.23       44.08      1.63 o 
   1  -7  13        0.04        0.90      1.50 o 
   2  -7  13        3.85        3.30      1.70 o 
   3  -7  13        0.30       -0.40      1.60 o 
   4  -7  13        1.28       -1.10      1.70 o 
   5  -7  13       25.05       29.08      2.20 o 
   6  -7  13        0.57        0.10      1.90 o 
   7  -7  13        4.53        9.00      2.30 o 
  -8  -6  13        8.99       -0.30      2.70 o 
  -7  -6  13        0.21        1.40      1.90 o 
  -6  -6  13        5.08        7.00      1.90 o 
  -5  -6  13        4.40        5.10      1.80 o 
  -4  -6  13       11.45       11.49      1.90 o 
  -3  -6  13        1.47       -1.90      1.90 o 
  -2  -6  13       29.38       30.38      2.20 o 
  -1  -6  13        0.07        4.30      1.60 o 
   0  -6  13        1.25        0.17      1.09 o 
   1  -6  13       23.63       22.09      1.90 o 
   2  -6  13        0.75        0.70      1.50 o 
   3  -6  13       11.49        9.49      1.80 o 
   4  -6  13        2.36        0.30      1.60 o 
   5  -6  13        2.80        2.90      1.70 o 
   6  -6  13        2.10        5.00      1.90 o 
   7  -6  13       53.23       64.47      3.10 o 
  -9  -5  13        5.56        4.90      2.40 o 
  -8  -5  13        2.96        7.80      2.00 o 
  -7  -5  13        0.03        1.40      1.70 o 
  -6  -5  13        0.01       -1.60      1.70 o 
  -5  -5  13        1.50        1.70      1.70 o 
  -4  -5  13       15.98       20.09      1.80 o 
  -3  -5  13       15.56       19.19      1.90 o 
  -2  -5  13       19.11       18.89      1.90 o 
  -1  -5  13        1.44        1.70      1.50 o 
   0  -5  13        1.82        3.88      1.02 o 
   1  -5  13        3.44        3.30      1.60 o 
   2  -5  13       13.40       17.49      1.80 o 
   3  -5  13        1.38        4.60      1.60 o 
   4  -5  13        2.15        2.60      1.70 o 
   5  -5  13        0.59        2.00      1.60 o 
   6  -5  13        0.33        0.60      2.20 o 
  -9  -4  13        0.87       -1.60      2.20 o 
  -8  -4  13        1.73        0.60      1.90 o 
  -7  -4  13        7.24        2.80      1.90 o 
  -6  -4  13        0.18        0.10      1.70 o 
  -5  -4  13       26.02       30.98      2.10 o 
  -4  -4  13       34.97       37.18      2.30 o 
  -3  -4  13        4.34       -2.20      2.20 o 
  -2  -4  13       72.93       76.26      2.70 o 
  -1  -4  13       20.04       27.09      2.00 o 
   0  -4  13        2.21        2.15      1.06 o 
   1  -4  13       37.74       35.18      2.20 o 
   2  -4  13       32.25       33.58      2.20 o 
   3  -4  13        4.65        3.90      1.60 o 
   4  -4  13        1.42        4.00      1.70 o 
   5  -4  13        4.30        4.60      1.80 o 
   6  -4  13        5.97        5.40      2.40 o 
 -10  -3  13        0.12       -1.70      2.20 o 
  -9  -3  13        1.78        3.80      1.90 o 
  -8  -3  13        0.00       -0.20      1.80 o 
  -7  -3  13        0.00        1.00      1.70 o 
  -6  -3  13       20.81       23.49      2.10 o 
  -5  -3  13        5.95        4.00      1.70 o 
  -4  -3  13        2.78        4.70      1.70 o 
  -3  -3  13       37.72       32.38      2.20 o 
  -2  -3  13        6.79        8.50      1.70 o 
  -1  -3  13       12.89       11.89      1.80 o 
   0  -3  13        0.47        1.40      1.80 o 
   1  -3  13        2.77        4.60      1.90 o 
   2  -3  13        5.74        5.80      1.70 o 
   3  -3  13        3.23        1.80      1.70 o 
   4  -3  13        1.85        3.50      1.80 o 
   5  -3  13        0.49        3.40      1.90 o 
 -10  -2  13        3.61        3.70      2.20 o 
  -9  -2  13        1.88       -1.20      2.10 o 
  -8  -2  13        0.86        2.80      1.80 o 
  -7  -2  13       27.26       24.59      2.20 o 
  -6  -2  13        0.11        0.70      1.60 o 
  -5  -2  13       33.25       30.88      2.10 o 
  -4  -2  13       21.54       20.59      2.00 o 
  -3  -2  13        0.09        1.50      1.50 o 
  -2  -2  13        0.06        0.40      1.50 o 
  -1  -2  13        3.55        3.30      1.60 o 
   0  -2  13        0.65        1.50      1.12 o 
   1  -2  13        0.02       -1.50      1.50 o 
   2  -2  13        2.94        0.70      1.70 o 
   3  -2  13        5.97        5.20      1.90 o 
   4  -2  13        0.01       -0.60      1.90 o 
   5  -2  13        6.43        9.00      2.40 o 
 -10  -1  13        3.80       -0.20      2.20 o 
  -9  -1  13        0.74        0.70      2.00 o 
  -8  -1  13       23.23       26.69      2.30 o 
  -7  -1  13        3.50        5.70      1.70 o 
  -6  -1  13        0.29        0.20      1.60 o 
  -5  -1  13        2.88        3.60      1.70 o 
  -4  -1  13        2.26        2.90      1.50 o 
  -3  -1  13        0.89        3.40      1.60 o 
  -2  -1  13        0.71        0.70      1.50 o 
  -1  -1  13        3.30       -1.70      1.80 o 
   0  -1  13        5.51        4.23      6.00 o 
   1  -1  13        1.71        1.00      1.60 o 
   2  -1  13        5.14        9.10      1.80 o 
   3  -1  13       20.39       22.69      2.30 o 
   4  -1  13       14.26       21.99      2.50 o 
 -10   0  13        1.26        4.40      2.00 o 
  -9   0  13        2.38        4.10      1.90 o 
  -8   0  13        1.03       -0.60      1.80 o 
  -7   0  13        3.55        3.20      1.70 o 
  -6   0  13        0.56        5.70      1.60 o 
  -5   0  13        2.42        0.50      1.70 o 
  -4   0  13        0.86       -0.70      1.60 o 
  -3   0  13       19.17       19.79      2.10 o 
  -2   0  13        7.23       10.09      1.70 o 
  -1   0  13        7.42        8.70      2.00 o 
   0   0  13        0.14        0.65      1.13 o 
   1   0  13        4.71        1.30      1.80 o 
   2   0  13        0.40        2.70      1.90 o 
   3   0  13       11.69       18.09      2.60 o 
 -10   1  13        1.17        1.10      2.20 o 
  -9   1  13        0.08        5.30      1.70 o 
  -8   1  13        0.34        1.70      1.60 o 
  -7   1  13        1.40        0.80      1.70 o 
  -6   1  13       41.48       41.58      2.50 o 
  -5   1  13        7.90        9.69      1.80 o 
  -4   1  13        1.66        3.00      1.70 o 
  -3   1  13        1.30        0.50      1.70 o 
  -2   1  13       13.93       20.39      2.10 o 
  -1   1  13        3.88        3.80      1.80 o 
   0   1  13        0.03        0.92      1.24 o 
   1   1  13       24.44       23.29      2.30 o 
   2   1  13        1.52        4.60      2.10 o 
 -10   2  13        2.48        7.10      2.20 o 
  -9   2  13        8.62       13.99      2.10 o 
  -8   2  13        0.05       -2.00      2.00 o 
  -7   2  13        0.64       -0.50      1.80 o 
  -6   2  13        1.98       -1.30      2.10 o 
  -5   2  13        2.44        4.90      1.80 o 
  -4   2  13        5.33       11.39      1.80 o 
  -3   2  13       37.47       31.68      2.50 o 
  -2   2  13        3.99        2.30      1.90 o 
  -1   2  13       23.07       30.48      2.50 o 
   0   2  13        6.24        9.56      2.15 o 
   1   2  13        1.31       -1.30      2.10 o 
 -10   3  13        7.67        6.50      2.40 o 
  -9   3  13        0.82        0.40      2.20 o 
  -8   3  13       10.91       16.59      2.20 o 
  -7   3  13       11.83       12.39      2.10 o 
  -6   3  13        8.45       13.69      2.10 o 
  -5   3  13        6.25        5.60      2.00 o 
  -4   3  13        0.39       -2.00      2.00 o 
  -3   3  13        0.02        1.20      1.80 o 
  -2   3  13        0.36       -0.90      1.90 o 
  -1   3  13        3.82        5.60      2.10 o 
   0   3  13        0.23        1.54      1.38 o 
  -9   4  13        4.11        2.30      2.20 o 
  -8   4  13        0.04        0.20      1.90 o 
  -7   4  13        1.11       -0.50      2.00 o 
  -6   4  13        1.57       -0.30      2.00 o 
  -5   4  13        0.58       -0.20      2.00 o 
  -4   4  13        0.34       -0.90      2.00 o 
  -3   4  13        0.39        0.90      1.90 o 
  -2   4  13        0.54       -2.10      2.10 o 
  -8   5  13        0.48       -2.20      2.20 o 
  -7   5  13        2.45        2.90      2.00 o 
  -6   5  13        5.50        7.80      2.20 o 
  -5   5  13        1.27        0.50      2.00 o 
  -1 -12  14        0.15        2.20      2.10 o 
   0 -12  14        6.58        5.30      1.55 o 
   1 -12  14        0.07        0.10      2.00 o 
   2 -12  14        0.29       -2.30      2.30 o 
   3 -12  14        0.37        1.30      1.90 o 
   4 -12  14        7.27       11.49      2.30 o 
   5 -12  14        0.28        2.70      1.90 o 
  -2 -11  14        0.07        1.80      2.00 o 
  -1 -11  14        0.83        2.80      1.90 o 
   0 -11  14        1.70        1.66      1.31 o 
   1 -11  14        3.88       31.98      2.40 o 
   2 -11  14        6.59       10.49      1.90 o 
   3 -11  14        0.04        1.80      1.80 o 
   4 -11  14        4.29        3.00      2.10 o 
   5 -11  14        0.69        1.10      1.90 o 
  -4 -10  14        1.21        0.60      2.10 o 
  -3 -10  14        0.16       -2.10      2.10 o 
  -2 -10  14        0.75        3.70      1.80 o 
  -1 -10  14        0.58       -0.40      1.90 o 
   0 -10  14        0.84        6.79      2.55 o 
   1 -10  14        2.35        1.60      1.80 o 
   2 -10  14        6.93        4.60      2.00 o 
   3 -10  14       11.01       12.69      2.00 o 
   4 -10  14        0.02       -0.70      1.90 o 
   5 -10  14        6.33       10.49      2.10 o 
   6 -10  14       31.66       32.68      2.80 o 
  -5  -9  14        4.87        6.40      2.30 o 
  -4  -9  14        0.55        5.00      2.00 o 
  -3  -9  14        3.55        4.20      2.00 o 
  -2  -9  14        3.37        4.20      1.90 o 
  -1  -9  14        0.65        0.60      1.80 o 
   0  -9  14        9.11        7.01      2.20 o 
   1  -9  14        9.11       13.79      2.00 o 
   2  -9  14       35.25       25.69      2.60 o 
   3  -9  14       22.04       20.29      2.10 o 
   4  -9  14        5.09        6.30      2.00 o 
   5  -9  14        0.01       -1.50      2.10 o 
   6  -9  14        2.84        4.90      2.30 o 
  -6  -8  14        5.84        6.90      2.20 o 
  -5  -8  14        0.22       -1.10      2.10 o 
  -4  -8  14        0.26        6.10      2.50 o 
  -3  -8  14        0.79        1.70      1.70 o 
  -2  -8  14       39.21       44.18      2.60 o 
  -1  -8  14        0.10        1.70      1.60 o 
   0  -8  14        2.34        1.55      1.27 o 
   1  -8  14        6.58        6.70      1.80 o 
   2  -8  14        0.90       -0.30      1.80 o 
   3  -8  14        0.11        1.00      1.70 o 
   4  -8  14        2.39        4.30      1.70 o 
   5  -8  14        0.03        0.80      1.90 o 
   6  -8  14        1.00       -2.30      2.30 o 
  -7  -7  14        0.01        2.70      2.10 o 
  -6  -7  14        0.92        1.00      2.10 o 
  -5  -7  14        3.66        3.10      1.80 o 
  -4  -7  14        3.90        1.90      1.90 o 
  -3  -7  14        0.82        1.90      1.70 o 
  -2  -7  14        2.94        2.30      1.80 o 
  -1  -7  14        3.40       -0.50      1.80 o 
   0  -7  14        2.65        4.80      1.16 o 
   1  -7  14        7.00        7.10      1.70 o 
   2  -7  14        1.75        1.30      1.80 o 
   3  -7  14       18.27       20.59      2.10 o 
   4  -7  14        8.13       10.09      2.10 o 
   5  -7  14        1.91        1.50      1.90 o 
   6  -7  14        2.87        3.80      2.00 o 
  -7  -6  14        1.79        3.20      2.10 o 
  -6  -6  14        0.22       -1.60      1.90 o 
  -5  -6  14        0.00       -1.00      1.80 o 
  -4  -6  14        2.68        3.40      1.80 o 
  -3  -6  14        6.56       13.69      1.80 o 
  -2  -6  14        2.32        2.90      1.70 o 
  -1  -6  14        1.22       -2.00      2.20 o 
   0  -6  14       12.49       15.20      2.25 o 
   1  -6  14        0.31       -1.60      1.60 o 
   2  -6  14        7.92        9.39      1.80 o 
   3  -6  14        0.51        0.90      1.60 o 
   4  -6  14        2.03        3.40      1.80 o 
   5  -6  14        6.74       14.29      2.20 o 
  -8  -5  14        0.14       -0.80      2.00 o 
  -7  -5  14        0.19        5.10      1.80 o 
  -6  -5  14        2.26        3.30      1.80 o 
  -5  -5  14        5.68        5.30      1.90 o 
  -4  -5  14       25.91       26.59      2.20 o 
  -3  -5  14       24.20       27.49      2.10 o 
  -2  -5  14       27.28       28.98      2.00 o 
  -1  -5  14        0.90        2.50      1.60 o 
   0  -5  14        0.53        3.26      2.40 o 
   1  -5  14        3.25        3.70      1.60 o 
   2  -5  14        0.00       -0.60      1.70 o 
   3  -5  14        3.01        2.80      1.70 o 
   4  -5  14        0.03       -1.80      1.80 o 
   5  -5  14        1.65        4.50      2.00 o 
  -8  -4  14        0.50        0.90      1.90 o 
  -7  -4  14       21.30       20.29      2.50 o 
  -6  -4  14        3.24        4.90      1.90 o 
  -5  -4  14        4.64        6.70      1.80 o 
  -4  -4  14        0.16        1.30      1.70 o 
  -3  -4  14        3.05        1.60      1.70 o 
  -2  -4  14       28.20       27.88      2.10 o 
  -1  -4  14       31.47       33.98      2.30 o 
   0  -4  14        3.91        3.40      1.20 o 
   1  -4  14        0.04       -1.60      1.60 o 
   2  -4  14        9.85       11.19      1.90 o 
   3  -4  14        0.23        1.70      1.70 o 
   4  -4  14        9.79       13.09      2.20 o 
  -9  -3  14        1.24       -0.90      2.20 o 
  -8  -3  14       11.49       14.69      2.20 o 
  -7  -3  14        0.78        3.40      1.90 o 
  -6  -3  14       29.51       28.58      2.30 o 
  -5  -3  14        1.95        3.60      1.70 o 
  -4  -3  14        3.22        3.00      1.70 o 
  -3  -3  14       28.58       33.58      2.30 o 
  -2  -3  14        0.33        1.20      1.50 o 
  -1  -3  14        3.69        5.10      1.60 o 
   0  -3  14        3.36        4.10      1.95 o 
   1  -3  14        9.53       12.09      1.90 o 
   2  -3  14        0.02       -1.70      1.70 o 
   3  -3  14        3.42        5.20      2.00 o 
   4  -3  14        8.57       10.99      2.40 o 
  -9  -2  14        6.28       11.69      2.20 o 
  -8  -2  14       11.09       11.19      2.20 o 
  -7  -2  14       15.66       15.79      2.20 o 
  -6  -2  14        1.40        1.90      1.70 o 
  -5  -2  14        2.62        9.10      1.80 o 
  -4  -2  14        0.05        0.70      1.60 o 
  -3  -2  14        8.04        7.10      1.90 o 
  -2  -2  14       18.38       18.29      2.10 o 
  -1  -2  14        1.14       -1.20      1.70 o 
   0  -2  14        3.45        4.43      1.20 o 
   1  -2  14        4.05        1.80      1.70 o 
   2  -2  14        7.19        8.90      2.00 o 
   3  -2  14       11.88       19.49      2.30 o 
  -9  -1  14        2.26       -1.70      2.20 o 
  -8  -1  14        4.18        3.00      2.10 o 
  -7  -1  14        0.88        4.80      1.70 o 
  -6  -1  14        2.52        2.80      1.80 o 
  -5  -1  14       10.67       15.49      2.00 o 
  -4  -1  14        0.55        4.40      1.90 o 
  -3  -1  14       15.73       16.19      2.00 o 
  -2  -1  14        0.37        1.10      1.60 o 
  -1  -1  14        7.67        7.70      1.80 o 
   0  -1  14        8.00        8.58      1.34 o 
   1  -1  14        9.73       13.29      2.10 o 
   2  -1  14        3.04        6.00      2.20 o 
  -9   0  14        0.63        0.30      2.10 o 
  -8   0  14        0.00        0.00      1.80 o 
  -7   0  14        6.67        9.59      1.90 o 
  -6   0  14        7.61       10.19      2.00 o 
  -5   0  14       10.57       12.89      2.10 o 
  -4   0  14       15.71       17.39      2.00 o 
  -3   0  14        0.14        1.70      1.80 o 
  -2   0  14       31.38       31.88      2.50 o 
  -1   0  14       32.35       30.38      2.40 o 
   0   0  14        4.79        8.50      1.45 o 
   1   0  14        0.17        1.60      2.00 o 
  -9   1  14        0.76        1.90      2.10 o 
  -8   1  14        0.06        1.10      2.10 o 
  -7   1  14        0.77       -2.20      2.20 o 
  -6   1  14        2.99        3.90      1.90 o 
  -5   1  14        0.82       -1.20      1.90 o 
  -4   1  14       21.60        5.10      3.10 o 
  -3   1  14        7.47        4.40      2.10 o 
  -2   1  14        5.06        3.00      1.90 o 
  -1   1  14        3.96        0.20      2.60 o 
   0   1  14        7.06        4.83      1.68 o 
  -9   2  14        0.05       -1.20      2.10 o 
  -8   2  14        7.20        7.40      2.30 o 
  -7   2  14        0.37       -2.10      2.10 o 
  -6   2  14        0.88        0.90      1.90 o 
  -5   2  14        8.75       10.49      2.20 o 
  -4   2  14        6.89        6.80      2.90 o 
  -3   2  14        1.77        4.50      2.00 o 
  -2   2  14        0.64        0.20      2.10 o 
  -1   2  14        0.17        3.30      2.20 o 
  -8   3  14        2.97        8.10      2.10 o 
  -7   3  14        6.57        6.70      2.30 o 
  -6   3  14        5.26        6.20      2.10 o 
  -5   3  14        7.00        7.70      2.20 o 
  -4   3  14        0.10       -0.60      2.00 o 
  -3   3  14        6.08        7.80      2.20 o 
  -1 -11  15        2.49        1.60      2.00 o 
   0 -11  15        2.87        4.38      2.70 o 
   1 -11  15        3.36       -0.80      2.20 o 
   2 -11  15       17.39       19.69      2.50 o 
   3 -11  15        4.46        5.60      2.00 o 
  -3 -10  15        0.00       -1.30      2.00 o 
  -2 -10  15        1.28        1.30      2.00 o 
  -1 -10  15        0.41        0.60      1.90 o 
   0 -10  15        0.08        2.10      1.34 o 
   1 -10  15       16.62       19.99      2.20 o 
   2 -10  15        0.00        0.30      2.10 o 
   3 -10  15        7.80        6.70      2.10 o 
   4 -10  15        2.63       -3.00      3.00 o 
  -4  -9  15        0.03       -0.10      2.20 o 
  -3  -9  15        2.02        3.70      1.90 o 
  -2  -9  15        0.79        1.60      1.90 o 
  -1  -9  15        0.50       -0.10      1.80 o 
   0  -9  15        0.06       -2.00      2.00 o 
   1  -9  15        0.28        1.00      1.80 o 
   2  -9  15        5.69        2.40      2.00 o 
   3  -9  15        0.02        3.30      1.90 o 
   4  -9  15        0.32       -0.60      2.00 o 
  -5  -8  15        0.00       -0.50      2.00 o 
  -4  -8  15        0.93        0.20      2.00 o 
  -3  -8  15        1.60        3.50      1.80 o 
  -2  -8  15       17.69       15.89      2.20 o 
  -1  -8  15        1.24        3.90      1.80 o 
   0  -8  15        1.61       13.87      9.39 o 
   1  -8  15        0.59        1.20      1.80 o 
   2  -8  15        3.97        2.50      1.90 o 
   3  -8  15        0.19        1.90      2.00 o 
   4  -8  15       10.53       13.39      2.20 o 
  -6  -7  15        0.02       -0.30      2.10 o 
  -5  -7  15        0.36        4.50      1.80 o 
  -4  -7  15        2.28        6.10      1.80 o 
  -3  -7  15        0.64        1.50      1.80 o 
  -2  -7  15        0.95        1.20      1.80 o 
  -1  -7  15        4.65        3.10      1.90 o 
   0  -7  15        0.20        0.25      2.25 o 
   1  -7  15        0.33       -0.50      1.70 o 
   2  -7  15        6.86        9.89      1.90 o 
   3  -7  15        0.38        1.50      2.00 o 
   4  -7  15        6.59       11.19      2.00 o 
  -6  -6  15        1.00       -0.20      2.10 o 
  -5  -6  15        1.84        2.30      2.00 o 
  -4  -6  15        0.99        2.20      1.90 o 
  -3  -6  15        0.02        0.60      1.80 o 
  -2  -6  15       12.98       14.99      2.00 o 
  -1  -6  15        1.85        3.70      1.80 o 
   0  -6  15        3.02        6.93      2.60 o 
   1  -6  15        7.46        6.30      2.00 o 
   2  -6  15        4.00        3.20      1.80 o 
   3  -6  15        3.17        3.70      2.10 o 
   4  -6  15        0.26        2.00      1.90 o 
  -7  -5  15        0.69        2.50      2.20 o 
  -6  -5  15        0.93        0.10      2.00 o 
  -5  -5  15        1.08        4.90      1.90 o 
  -4  -5  15        7.52       31.78      2.30 o 
  -3  -5  15        7.93       10.89      1.80 o 
  -2  -5  15        0.55        2.10      1.80 o 
  -1  -5  15        4.67        5.70      1.80 o 
   0  -5  15        1.42        3.45      1.20 o 
   1  -5  15        6.04        4.30      1.90 o 
   2  -5  15        0.04        3.40      1.70 o 
   3  -5  15        2.47        4.20      2.00 o 
  -7  -4  15       15.06       13.39      2.40 o 
  -6  -4  15        0.23        2.70      1.90 o 
  -5  -4  15        0.17        6.40      2.00 o 
  -4  -4  15       12.03       18.19      2.20 o 
  -3  -4  15        0.04        5.20      1.80 o 
  -2  -4  15        0.88        0.40      1.80 o 
  -1  -4  15        2.71        1.50      1.90 o 
   0  -4  15        0.66       -0.04      4.40 o 
   1  -4  15        7.09        7.90      2.00 o 
   2  -4  15        0.66        2.00      1.90 o 
   3  -4  15        8.31       12.19      2.30 o 
  -8  -3  15       25.02       31.78      2.90 o 
  -7  -3  15        5.35        9.69      2.20 o 
  -6  -3  15        4.77        4.70      2.00 o 
  -5  -3  15        6.81        4.10      2.10 o 
  -4  -3  15        5.36        9.59      2.00 o 
  -3  -3  15        0.50       -2.30      2.30 o 
  -2  -3  15        3.77        0.40      1.80 o 
  -1  -3  15        6.79        7.20      2.10 o 
   0  -3  15        0.03        1.65      1.45 o 
   1  -3  15        0.12       -2.00      2.00 o 
   2  -3  15        1.74        0.60      2.10 o 
  -8  -2  15        0.72        2.60      2.20 o 
  -7  -2  15        2.10        2.80      2.10 o 
  -6  -2  15        3.77        2.30      1.90 o 
  -5  -2  15        2.58        6.00      1.90 o 
  -4  -2  15        0.24        4.20      1.90 o 
  -3  -2  15        2.16       -1.90      2.00 o 
  -2  -2  15        6.33        8.20      3.00 o 
  -1  -2  15        2.30        2.70      1.90 o 
   0  -2  15        0.12        0.42      1.31 o 
   1  -2  15        0.06       -0.10      2.00 o 
  -8  -1  15        0.01        2.30      2.00 o 
  -7  -1  15        2.37        2.00      2.10 o 
  -6  -1  15        4.04        4.50      2.10 o 
  -5  -1  15       13.24       16.19      2.30 o 
  -4  -1  15        7.84        9.29      2.10 o 
  -3  -1  15        0.82        1.10      1.80 o 
  -2  -1  15       14.32       12.59      2.20 o 
  -1  -1  15        0.71       -0.60      2.20 o 
   0  -1  15        2.79        0.61      1.41 o 
  -8   0  15        1.31        1.70      2.10 o 
  -7   0  15        1.29        5.10      2.10 o 
  -6   0  15        0.26       -0.10      1.90 o 
  -5   0  15        2.17       -1.50      2.10 o 
  -4   0  15        0.00        2.20      1.90 o 
  -3   0  15        0.38        1.60      2.00 o 
  -2   0  15       16.31       15.49      2.50 o 
  -1   0  15       39.22       41.38      3.10 o 
  -7   1  15        4.78       11.09      2.20 o 
  -6   1  15        1.85        0.80      2.10 o 
  -5   1  15        1.59        2.40      2.20 o 
  -4   1  15        0.01        0.40      1.90 o 
  -3   1  15        2.09       -0.30      2.10 o 
  -2  -9  16        0.07        2.50      1.90 o 
  -1  -9  16        0.95        0.40      2.00 o 
   0  -9  16        0.69        2.65      1.41 o 
   1  -9  16        8.17       11.99      2.20 o 
  -3  -8  16        0.14       -1.50      1.90 o 
  -2  -8  16        2.74        0.60      2.40 o 
  -1  -8  16        0.11        0.60      1.90 o 
   0  -8  16        5.06        3.70      1.50 o 
   1  -8  16        3.28        8.50      2.10 o 
   2  -8  16        7.84        4.70      2.30 o 
  -4  -7  16        1.32        0.90      2.10 o 
  -3  -7  16        0.24       -0.60      2.00 o 
  -2  -7  16        0.01        2.10      2.00 o 
  -1  -7  16        0.63       -2.10      2.10 o 
   0  -7  16        1.07       -1.48      1.48 o 
   1  -7  16        0.00        3.90      2.00 o 
   2  -7  16        0.08        1.50      2.00 o 
  -5  -6  16        6.89        6.70      2.10 o 
  -4  -6  16        0.13       -1.40      2.00 o 
  -3  -6  16        6.05        6.40      2.20 o 
  -2  -6  16        3.79        3.80      1.90 o 
  -1  -6  16       12.81       12.89      2.20 o 
   0  -6  16        0.94        1.62      1.38 o 
   1  -6  16        5.42        3.10      2.10 o 
   2  -6  16        0.66        0.90      2.10 o 
  -5  -5  16        1.08       -2.30      2.30 o 
  -4  -5  16        0.01        1.30      2.00 o 
  -3  -5  16       10.95        2.20      2.50 o 
  -2  -5  16        1.94       -2.20      2.20 o 
  -1  -5  16        0.65        0.30      2.00 o 
   0  -5  16        0.85        0.06      1.50 o 
   1  -5  16        4.33        2.80      2.00 o 
  -6  -4  16        0.81        0.20      2.20 o 
  -5  -4  16        0.52        0.30      2.10 o 
  -4  -4  16        3.68        2.70      2.20 o 
  -3  -4  16        1.83        3.30      2.00 o 
  -2  -4  16        9.29       10.59      2.20 o 
  -1  -4  16        0.22        0.30      1.90 o 
   0  -4  16        2.59        5.30      1.41 o 
   1  -4  16        1.92        1.00      2.00 o 
  -6  -3  16        2.39        4.80      2.00 o 
  -5  -3  16        1.33        0.80      2.30 o 
  -4  -3  16        4.00        6.00      2.00 o 
  -3  -3  16       10.75       16.29      2.10 o 
  -2  -3  16        1.22        1.40      2.00 o 
  -1  -3  16        0.03        6.20      2.00 o 
   0  -3  16        1.57       -1.45      1.45 o 
  -6  -2  16        1.78        4.40      2.20 o 
  -5  -2  16        8.39        7.90      2.30 o 
  -4  -2  16        1.66        2.40      2.00 o 
  -3  -2  16        1.43       -0.60      2.10 o 
  -2  -2  16        5.42        5.40      2.20 o 
  -1  -2  16        9.09        5.60      2.30 o 
  -5  -1  16        1.03        1.00      2.10 o 
  -4  -1  16       10.29       10.79      2.40 o 
  -3  -1  16        3.05        8.00      2.20 o 
                                                 
